# Supplementary material for: Lipophilic Cations Rescue the Growth of Yeast under the Conditions of Glycolysis Overflow
Source: Biomolecules. 2020 Sep 20;10(9):1345. doi: 10.3390/biom10091345 (PMC7563754; doi:10.3390/biom10091345)
Supplement: Supplementary file 1 [file biomolecules-10-01345-s001.zip]

Archive with 3 entries (2 files):
- biomolecules-910400-Sup fig and tab/
- biomolecules-910400-Sup fig and tab/biomolecules-910400-Sup figures.pdf
- biomolecules-910400-Sup fig and tab/biomolecules-910400-Sup table.xlsx
