# Supplementary material for: Lipophilic Cations Rescue the Growth of Yeast under the Conditions of Glycolysis Overflow
Source: Biomolecules. 2020 Sep 20;10(9):1345. doi: 10.3390/biom10091345 (PMC7563754; doi:10.3390/biom10091345)
Supplement: Supplementary file 1 [file biomolecules-10-01345-s001.zip › biomolecules-910400-Sup fig and tab/biomolecules-910400-Sup table.xlsx]

## Sheet: C4R1
	Time	0 h	0 h 5 min	0 h 10 min	0 h 15 min	0 h 20 min	0 h 25 min	0 h 30 min	0 h 35 min	0 h 40 min	0 h 45 min	0 h 50 min	0 h 55 min	1 h	1 h 5 min	1 h 10 min	1 h 15 min	1 h 20 min	1 h 25 min	1 h 30 min	1 h 35 min	1 h 40 min	1 h 45 min	1 h 50 min	1 h 55 min	2 h	2 h 5 min	2 h 10 min	2 h 15 min	2 h 20 min	2 h 25 min	2 h 30 min	2 h 35 min	2 h 40 min	2 h 45 min	2 h 50 min	2 h 55 min	3 h	3 h 5 min	3 h 10 min	3 h 15 min	3 h 20 min	3 h 25 min	3 h 30 min	3 h 35 min	3 h 40 min	3 h 45 min	3 h 50 min	3 h 55 min
	2019_01_23
D08	tps1 YPEtoH + 0.06% D + С4R1 8μM	0.219	0.216	0.213	0.212	0.221	0.216	0.233	0.216	0.49	0.222	0.227	0.23	0.241	0.223	0.226	0.231	0.229	0.249	0.238	0.227	0.225	0.228	0.229	0.231	0.236	0.235	0.228	0.231	0.229	0.237	0.224	0.233	0.244	0.231	0.233	0.238	0.224	0.231	0.223	0.233	0.234	0.224	0.238	0.226	0.301	0.234	0.23	0.24
D07	tps1 YPEtoH + 0.06% D + С4R1 4μM	0.166	0.187	0.168	0.164	0.158	0.162	0.17	0.184	0.165	0.159	0.168	0.171	0.173	0.164	0.176	0.168	0.173	0.173	0.17	0.173	0.181	0.164	0.171	0.162	0.173	0.174	0.177	0.169	0.176	0.164	0.17	0.191	0.172	0.17	0.202	0.171	0.255	0.174	0.17	0.176	0.174	0.164	0.172	0.171	0.171	0.175	0.172	0.17
D06	tps1 YPEtoH + 0.06% D + С4R1 2μM	0.139	0.138	0.132	0.145	0.138	0.144	0.145	0.146	0.14	0.146	0.145	0.137	0.146	0.139	0.146	0.148	0.142	0.143	0.154	0.148	0.162	0.151	0.15	0.14	0.143	0.156	0.158	0.145	0.145	0.145	0.151	0.142	0.16	0.16	0.156	0.157	0.158	0.155	0.16	0.16	0.156	0.189	0.17	0.165	0.161	0.161	0.161	0.158
D05	tps1 YPEtoH + 0.06% D + С4R1 1μM	0.137	0.13	0.134	0.126	0.175	0.134	0.14	0.141	0.13	0.141	0.138	0.144	0.136	0.131	0.134	0.132	0.137	0.136	0.142	0.147	0.14	0.142	0.129	0.132	0.132	0.149	0.145	0.149	0.136	0.147	0.142	0.135	0.138	0.14	0.142	0.148	0.144	0.138	0.15	0.153	0.154	0.146	0.159	0.147	0.153	0.152	0.144	0.156
D04	tps1 YPEtoH + 0.06% D + С4R1 0.5μM	0.124	0.13	0.127	0.132	0.123	0.123	0.131	0.125	0.128	0.125	0.215	0.13	0.121	0.132	0.126	0.133	0.138	0.132	0.138	0.135	0.131	0.13	0.134	0.119	0.197	0.147	0.132	0.15	0.142	0.134	0.142	0.142	0.136	0.147	0.136	0.145	0.143	0.135	0.152	0.142	0.156	0.137	0.155	0.144	0.144	0.147	0.164	0.146
D03	tps1 YPEtoH + 0.06% D + С4R1 0.25μM	0.12	0.119	0.119	0.147	0.125	0.12	0.317	0.129	0.127	0.12	0.13	0.13	0.125	0.141	0.131	0.126	0.121	0.128	0.133	0.133	0.131	0.128	0.128	0.143	0.25	0.143	0.142	0.138	0.138	0.138	0.13	0.137	0.138	0.142	0.132	0.13	0.141	0.14	0.13	0.141	0.125	0.139	0.141	0.144	0.139	0.141	0.14	0.141
D02	tps1 YPEtoH + 0.06% D + С4R1 0.125μM	0.102	0.112	0.11	0.098	0.114	0.107	0.116	0.108	0.115	0.12	0.121	0.124	0.12	0.11	0.116	0.125	0.128	0.122	0.207	0.123	0.121	0.127	0.13	0.138	0.141	0.134	0.137	0.124	0.13	0.125	0.131	0.133	0.134	0.131	0.204	0.222	0.12	0.134	0.143	0.133	0.126	0.149	0.14	0.139	0.133	0.136	0.155	0.131
D01	tps1 YPEtoH + 0.06% D + С4R1 0.06μM	0.077	0.074	0.068	0.082	0.069	0.113	0.064	0.084	0.081	0.083	0.071	0.075	0.072	0.077	0.215	0.084	0.084	0.087	0.079	0.077	0.085	0.077	0.072	0.084	0.081	0.078	0.087	0.077	0.089	0.111	0.078	0.102	0.078	0.096	0.08	0.091	0.083	0.087	0.095	0.095	0.094	0.085	0.09	0.093	0.088	0.08	0.144	0.082
C08	tps1 YPEtoH + 0.04% D + С4R1 8μM	0.105	0.101	0.104	0.103	0.111	0.111	0.113	0.111	0.113	0.114	0.116	0.11	0.125	0.119	0.117	0.129	0.129	0.122	0.117	0.115	0.121	0.132	0.133	0.141	0.129	0.142	0.139	0.137	0.132	0.131	0.134	0.138	0.128	0.149	0.141	0.141	0.148	0.139	0.142	0.147	0.148	0.142	0.145	0.141	0.144	0.146	0.153	0.146
C07	tps1 YPEtoH + 0.04% D + С4R1 4μM	0.111	0.114	0.112	0.109	0.108	0.11	0.129	0.12	0.121	0.128	0.118	0.123	0.119	0.126	0.126	0.117	0.126	0.127	0.126	0.136	0.125	0.138	0.131	0.121	0.119	0.142	0.13	0.133	0.136	0.139	0.138	0.137	0.161	0.133	0.14	0.135	0.129	0.137	0.146	0.148	0.151	0.139	0.135	0.147	0.14	0.143	0.146	0.146
C06	tps1 YPEtoH + 0.04% D + С4R1 2μM	0.118	0.114	0.121	0.136	0.127	0.127	0.126	0.138	0.12	0.127	0.132	0.14	0.135	0.129	0.12	0.12	0.133	0.129	0.129	0.141	0.13	0.151	0.123	0.128	0.132	0.128	0.134	0.133	0.138	0.18	0.141	0.142	0.143	0.134	0.141	0.142	0.144	0.135	0.139	0.146	0.151	0.175	0.15	0.148	0.152	0.156	0.148	0.152
C05	tps1 YPEtoH + 0.04% D + С4R1 1μM	0.193	0.199	0.201	0.197	0.21	0.2	0.207	0.211	0.2	0.202	0.202	0.208	0.206	0.222	0.213	0.208	0.219	0.217	0.21	0.202	0.21	0.213	0.214	0.199	0.216	0.215	0.215	0.21	0.222	0.216	0.212	0.208	0.211	0.211	0.209	0.204	0.212	0.21	0.211	0.213	0.216	0.218	0.216	0.207	0.217	0.207	0.212	0.209
C04	tps1 YPEtoH + 0.04% D + С4R1 0.5μM	0.165	0.16	0.166	0.161	0.166	0.158	0.158	0.168	0.168	0.178	0.172	0.172	0.169	0.158	0.168	0.184	0.173	0.172	0.178	0.175	0.174	0.173	0.176	0.166	0.167	0.164	0.18	0.176	0.172	0.179	0.177	0.171	0.182	0.175	0.175	0.171	0.181	0.178	0.176	0.171	0.171	0.18	0.17	0.18	0.181	0.17	0.179	0.171
C03	tps1 YPEtoH + 0.04% D + С4R1 0.25μM	0.135	0.139	0.146	0.137	0.137	0.143	0.139	0.145	0.139	0.141	0.135	0.142	0.15	0.141	0.145	0.147	0.14	0.151	0.14	0.137	0.146	0.144	0.155	0.139	0.147	0.151	0.149	0.146	0.152	0.147	0.155	0.161	0.145	0.157	0.156	0.15	0.139	0.154	0.156	0.151	0.154	0.163	0.148	0.156	0.161	0.17	0.162	0.155
C02	tps1 YPEtoH + 0.04% D + С4R1 0.125μM	0.111	0.112	0.111	0.115	0.118	0.119	0.114	0.123	0.116	0.117	0.121	0.127	0.135	0.129	0.128	0.124	0.123	0.133	0.116	0.125	0.129	0.135	0.138	0.137	0.136	0.149	0.137	0.127	0.145	0.148	0.148	0.137	0.139	0.143	0.138	0.193	0.137	0.137	0.139	0.135	0.158	0.152	0.155	0.154	0.152	0.151	0.158	0.162
C01	tps1 YPEtoH + 0.04% D + С4R1 0.06μM	0.074	0.079	0.068	0.074	0.082	0.07	0.077	0.081	0.075	0.084	0.08	0.077	0.069	0.075	0.074	0.081	0.075	0.149	0.073	0.08	0.087	0.076	0.081	0.082	0.074	0.077	0.072	0.081	0.075	0.074	0.08	0.081	0.087	0.113	0.081	0.09	0.086	0.08	0.089	0.099	0.122	0.113	0.082	0.085	0.083	0.093	0.09	0.098
B03	tps1 YPEtoH + 0.06% D + 0.5% EtoH (2.5μl)	0.109	0.096	0.102	0.109	0.107	0.101	0.109	0.112	0.111	0.117	0.123	0.117	0.117	0.113	0.118	0.11	0.122	0.11	0.118	0.112	0.125	0.122	0.132	0.117	0.122	0.118	0.12	0.126	0.136	0.134	0.132	0.138	0.129	0.13	0.125	0.125	0.128	0.135	0.12	0.136	0.13	0.129	0.137	0.135	0.127	0.134	0.143	0.132
B02	tps1 YPEtoH	0.123	0.118	0.114	0.11	0.108	0.363	0.123	0.119	0.123	0.14	0.149	0.147	0.15	0.152	0.14	0.156	0.155	0.163	0.377	0.174	0.157	0.248	0.165	0.219	0.182	0.172	0.198	0.21	0.193	0.21	0.216	0.208	0.203	0.201	0.212	0.22	0.21	0.223	0.23	0.235	0.252	0.251	0.24	0.249	0.257	0.264	0.259	0.441
A03	tps1 YPEtoH + 0.04% D + 0.5% EtoH (2.5μl)	0.114	0.101	0.109	0.104	0.098	0.098	0.118	0.111	0.112	0.112	0.113	0.107	0.123	0.114	0.114	0.124	0.114	0.121	0.123	0.122	0.113	0.112	0.12	0.129	0.12	0.12	0.133	0.13	0.122	0.137	0.134	0.125	0.133	0.129	0.127	0.141	0.128	0.141	0.135	0.145	0.133	0.131	0.14	0.135	0.134	0.137	0.142	0.133
A02	tps1 YPEtoH	0.107	0.111	0.124	0.116	0.1	0.109	0.119	0.117	0.136	0.132	0.127	0.136	0.123	0.138	0.148	0.154	0.16	0.15	0.153	0.157	0.154	0.17	0.171	0.16	0.165	0.18	0.184	0.19	0.183	0.197	0.192	0.206	0.2	0.225	0.206	0.21	0.211	0.209	0.22	0.23	0.222	0.229	0.228	0.238	0.239	0.235	0.243	0.242
	2019_01_24
B08	tps1 YPEtoH + 0.06% D + С4R1 4μM	0.016	0.019	0.022	0.021	0.02	0.015	0.016	0.019	0.022	0.021	0.018	0.023	0.018	0.02	0.018	0.027	0.022	0.019	0.023	0.021	0.026	0.023	0.022	0.022	0.027	0.028	0.027	0.025	0.024	0.021	0.028	0.026	0.023	0.026	0.029	0.031	0.026	0.025	0.027	0.025	0.026	0.028	0.026	0.026	0.028	0.027	0.028	0.025
B07	tps1 YPEtoH + 0.06% D + С4R1 2μM	0.026	0.027	0.035	0.042	0.024	0.033	0.027	0.028	0.029	0.03	0.055	0.028	0.034	0.022	0.03	0.03	0.029	0.03	0.026	0.029	0.038	0.03	0.031	0.032	0.029	0.03	0.03	0.028	0.031	0.029	0.031	0.043	0.038	0.029	0.038	0.033	0.035	0.042	0.028	0.034	0.034	0.04	0.036	0.034	0.044	0.028	0.04	0.034
B06	tps1 YPEtoH + 0.06% D + С4R1 1μM	0.032	0.033	0.033	0.03	0.031	0.036	0.027	0.036	0.026	0.033	0.035	0.036	0.032	0.034	0.036	0.039	0.033	0.025	0.032	0.033	0.058	0.036	0.035	0.04	0.038	0.058	0.031	0.031	0.037	0.037	0.046	0.037	0.037	0.037	0.044	0.035	0.039	0.04	0.044	0.037	0.075	0.043	0.044	0.039	0.042	0.041	0.05	0.042
B05	tps1 YPEtoH + 0.06% D + С4R1 0.5μM	0.026	0.035	0.037	0.025	0.03	0.031	0.033	0.038	0.04	0.036	0.032	0.047	0.037	0.041	0.037	0.038	0.039	0.034	0.035	0.043	0.044	0.035	0.045	0.039	0.048	0.039	0.042	0.038	0.039	0.036	0.041	0.041	0.034	0.04	0.04	0.048	0.038	0.041	0.044	0.045	0.051	0.046	0.052	0.046	0.041	0.051	0.04	0.039
B04	tps1 YPEtoH + 0.06% D + С4R1 0.25μM	0.063	0.048	0.056	0.063	0.048	0.065	0.043	0.055	0.049	0.057	0.051	0.044	0.053	0.053	0.047	0.095	0.061	0.053	0.074	0.045	0.049	0.053	0.05	0.051	0.048	0.056	0.054	0.047	0.055	0.056	0.056	0.056	0.049	0.047	0.056	0.08	0.053	0.055	0.049	0.051	0.057	0.06	0.054	0.062	0.059	0.058	0.061	0.056
B03	tps1 YPEtoH + 0.06% D + С4R1 0.125μM	0.072	0.057	0.058	0.065	0.063	0.061	0.061	0.066	0.065	0.067	0.068	0.072	0.065	0.069	0.062	0.064	0.069	0.065	0.061	0.063	0.071	0.062	0.066	0.064	0.066	0.071	0.072	0.062	0.072	0.072	0.067	0.068	0.071	0.065	0.075	0.065	0.071	0.076	0.073	0.066	0.072	0.072	0.072	0.069	0.071	0.074	0.072	0.073
B02	tps1 YPEtoH + 0.06% D + С4R1 0.06μM	0.077	0.062	0.061	0.064	0.065	0.063	0.067	0.067	0.064	0.068	0.069	0.065	0.066	0.07	0.066	0.068	0.06	0.066	0.064	0.063	0.08	0.068	0.068	0.066	0.07	0.067	0.067	0.071	0.075	0.08	0.073	0.073	0.075	0.072	0.073	0.068	0.073	0.073	0.08	0.077	0.074	0.087	0.07	0.077	0.079	0.077	0.074	0.08
B01	tps1 YPEtoH + 0.06% D + С4R1 0.03μM	0.068	0.066	0.066	0.062	0.078	0.073	0.068	0.063	0.075	0.074	0.069	0.073	0.061	0.073	0.074	0.073	0.075	0.073	0.07	0.072	0.082	0.075	0.072	0.084	0.079	0.073	0.079	0.073	0.083	0.064	0.078	0.08	0.084	0.075	0.08	0.074	0.075	0.075	0.074	0.08	0.083	0.078	0.074	0.077	0.081	0.07	0.081	0.074
A03	tps1 YPEtoH + 0.06% D + 0.5% EtoH (2.5μl)	0.054	0.045	0.049	0.047	0.048	0.048	0.041	0.042	0.049	0.05	0.048	0.052	0.048	0.05	0.059	0.051	0.049	0.05	0.054	0.054	0.053	0.052	0.052	0.056	0.051	0.049	0.05	0.059	0.056	0.054	0.051	0.055	0.056	0.054	0.052	0.049	0.055	0.055	0.055	0.049	0.05	0.059	0.053	0.058	0.061	0.056	0.06	0.048
A02	tps1 YPEtoH	0.052	0.051	0.06	0.055	0.055	0.065	0.066	0.055	0.063	0.061	0.061	0.069	0.072	0.066	0.072	0.066	0.077	0.079	0.07	0.074	0.078	0.079	0.077	0.074	0.082	0.088	0.081	0.073	0.09	0.088	0.096	0.088	0.086	0.091	0.099	0.092	0.099	0.099	0.104	0.108	0.109	0.109	0.113	0.123	0.116	0.119	0.123	0.124
	2019_01_29
D08	tps1 YPEtoH + 0.06% D + С4R1 4μM	0.148	0.14	0.148	0.146	0.15	0.154	0.155	0.15	0.162	0.153	0.151	0.147	0.157	0.149	0.151	0.158	0.163	0.15	0.152	0.152	0.157	0.146	0.169	0.157	0.15	0.159	0.156	0.159	0.162	0.161	0.158	0.157	0.159	0.164	0.166	0.171	0.174	0.168	0.16	0.17	0.162	0.162	0.179	0.164	0.162	0.168	0.164	0.168
D07	tps1 YPEtoH + 0.06% D + С4R1 2μM	0.114	0.106	0.115	0.107	0.104	0.11	0.106	0.105	0.096	0.117	0.111	0.111	0.105	0.117	0.107	0.108	0.107	0.112	0.106	0.104	0.112	0.121	0.105	0.122	0.116	0.111	0.11	0.106	0.112	0.113	0.113	0.111	0.113	0.115	0.112	0.13	0.12	0.119	0.128	0.123	0.11	0.117	0.124	0.125	0.118	0.125	0.117	0.117
D06	tps1 YPEtoH + 0.06% D + С4R1 1μM	0.089	0.086	0.079	0.09	0.098	0.08	0.081	0.08	0.091	0.082	0.081	0.081	0.092	0.094	0.091	0.102	0.091	0.081	0.084	0.098	0.092	0.089	0.098	0.088	0.089	0.092	0.083	0.101	0.095	0.098	0.101	0.1	0.092	0.1	0.091	0.097	0.106	0.095	0.093	0.099	0.098	0.095	0.093	0.106	0.108	0.101	0.105	0.102
D05	tps1 YPEtoH + 0.06% D + С4R1 0.5μM	0.082	0.08	0.078	0.074	0.08	0.079	0.076	0.077	0.068	0.072	0.075	0.083	0.067	0.073	0.083	0.075	0.076	0.075	0.076	0.09	0.079	0.083	0.08	0.084	0.084	0.081	0.079	0.082	0.083	0.076	0.078	0.082	0.083	0.083	0.081	0.087	0.085	0.08	0.084	0.085	0.078	0.083	0.083	0.09	0.076	0.094	0.088	0.086
D04	tps1 YPEtoH + 0.06% D + С4R1 0.25μM	0.078	0.073	0.072	0.075	0.069	0.068	0.064	0.065	0.08	0.078	0.07	0.083	0.08	0.076	0.073	0.081	0.072	0.078	0.076	0.068	0.09	0.072	0.074	0.078	0.08	0.077	0.077	0.078	0.077	0.088	0.075	0.08	0.078	0.084	0.084	0.092	0.082	0.076	0.08	0.08	0.078	0.079	0.083	0.074	0.08	0.076	0.08	0.104
D03	tps1 YPEtoH + 0.06% D + С4R1 0.125μM	0.063	0.059	0.067	0.065	0.072	0.069	0.072	0.073	0.069	0.068	0.067	0.065	0.079	0.094	0.08	0.07	0.074	0.078	0.077	0.075	0.078	0.076	0.074	0.073	0.073	0.081	0.086	0.074	0.077	0.082	0.084	0.08	0.076	0.079	0.086	0.078	0.084	0.076	0.081	0.083	0.085	0.082	0.087	0.079	0.083	0.08	0.081	0.085
D02	tps1 YPEtoH + 0.06% D + С4R1 0.06μM	0.066	0.061	0.055	0.056	0.069	0.063	0.066	0.069	0.078	0.073	0.066	0.07	0.07	0.073	0.078	0.071	0.079	0.067	0.067	0.071	0.08	0.076	0.073	0.078	0.069	0.083	0.073	0.077	0.076	0.081	0.08	0.081	0.077	0.086	0.082	0.079	0.078	0.08	0.081	0.087	0.074	0.09	0.079	0.081	0.084	0.079	0.093	0.081
D01	tps1 YPEtoH + 0.06% D + С4R1 0.03μM	0.081	0.068	0.071	0.072	0.063	0.066	0.07	0.077	0.071	0.076	0.077	0.073	0.067	0.076	0.085	0.075	0.083	0.077	0.088	0.07	0.088	0.086	0.085	0.09	0.078	0.08	0.088	0.09	0.08	0.083	0.077	0.084	0.089	0.094	0.078	0.081	0.086	0.083	0.093	0.09	0.092	0.094	0.082	0.095	0.084	0.09	0.094	0.092
	2019_01_30
D08	tps1 YPEtoH + 0.06% D + С4R1 4μM	0.156	0.162	0.152	0.155	0.15	0.152	0.15	0.165	0.16	0.159	0.154	0.157	0.155	0.16	0.16	0.155	0.166	0.174	0.153	0.167	0.155	0.162	0.172	0.168	0.161	0.171	0.16	0.163	0.165	0.161	0.18	0.162	0.164	0.163	0.155	0.17	0.158	0.172	0.173	0.174	0.167	0.17	0.158	0.171	0.168	0.164	0.169	0.166
D07	tps1 YPEtoH + 0.06% D + С4R1 2μM	0.111	0.109	0.113	0.108	0.12	0.116	0.111	0.117	0.114	0.12	0.113	0.118	0.118	0.113	0.112	0.11	0.117	0.119	0.125	0.117	0.128	0.126	0.124	0.12	0.124	0.111	0.12	0.122	0.122	0.126	0.136	0.123	0.12	0.124	0.125	0.129	0.127	0.125	0.131	0.124	0.128	0.129	0.126	0.129	0.132	0.123	0.127	0.132
D06	tps1 YPEtoH + 0.06% D + С4R1 1μM	0.088	0.091	0.088	0.091	0.091	0.084	0.092	0.099	0.093	0.092	0.093	0.094	0.095	0.102	0.092	0.09	0.089	0.1	0.093	0.095	0.097	0.098	0.099	0.1	0.104	0.117	0.098	0.105	0.099	0.093	0.106	0.107	0.099	0.096	0.106	0.109	0.101	0.099	0.1	0.099	0.107	0.097	0.109	0.118	0.108	0.112	0.1	0.114
D05	tps1 YPEtoH + 0.06% D + С4R1 0.5μM	0.082	0.075	0.079	0.075	0.086	0.083	0.09	0.079	0.077	0.082	0.078	0.08	0.08	0.081	0.089	0.085	0.09	0.095	0.083	0.085	0.087	0.088	0.091	0.08	0.091	0.091	0.083	0.098	0.09	0.097	0.096	0.091	0.1	0.099	0.084	0.093	0.092	0.091	0.093	0.092	0.092	0.091	0.09	0.093	0.093	0.093	0.1	0.101
D04	tps1 YPEtoH + 0.06% D + С4R1 0.25μM	0.074	0.075	0.075	0.073	0.076	0.077	0.081	0.075	0.076	0.071	0.08	0.085	0.071	0.078	0.079	0.074	0.073	0.08	0.071	0.08	0.081	0.074	0.079	0.079	0.084	0.079	0.083	0.087	0.08	0.088	0.086	0.081	0.087	0.078	0.077	0.08	0.084	0.089	0.08	0.088	0.076	0.095	0.084	0.077	0.083	0.086	0.08	0.087
D03	tps1 YPEtoH + 0.06% D + С4R1 0.125μM	0.087	0.074	0.084	0.07	0.085	0.072	0.082	0.076	0.075	0.081	0.079	0.083	0.084	0.083	0.077	0.084	0.08	0.077	0.092	0.084	0.109	0.079	0.09	0.085	0.08	0.093	0.084	0.086	0.085	0.082	0.084	0.078	0.085	0.079	0.083	0.085	0.08	0.086	0.077	0.082	0.082	0.089	0.084	0.084	0.086	0.083	0.086	0.093
D02	tps1 YPEtoH + 0.06% D + С4R1 0.06μM	0.081	0.073	0.077	0.089	0.067	0.08	0.079	0.078	0.076	0.088	0.082	0.087	0.085	0.092	0.084	0.093	0.085	0.08	0.089	0.079	0.091	0.085	0.09	0.085	0.088	0.096	0.085	0.09	0.082	0.088	0.09	0.097	0.087	0.094	0.087	0.086	0.093	0.088	0.091	0.078	0.088	0.084	0.087	0.083	0.086	0.085	0.092	0.083
D01	tps1 YPEtoH + 0.06% D + С4R1 0.03μM	0.072	0.072	0.078	0.077	0.081	0.075	0.089	0.079	0.079	0.101	0.087	0.091	0.091	0.085	0.095	0.087	0.086	0.09	0.086	0.083	0.089	0.088	0.095	0.086	0.09	0.091	0.089	0.082	0.12	0.112	0.098	0.084	0.083	0.086	0.094	0.092	0.091	0.088	0.089	0.086	0.096	0.09	0.092	0.087	0.094	0.094	0.087	0.096
	2019_01_31
E01	tps1 YPEtoH + 0.06% D	0.07	0.065	0.076	0.07	0.06	0.067	0.081	0.076	0.078	0.08	0.075	0.081	0.079	0.078	0.075	0.08	0.076	0.095	0.085	0.09	0.092	0.087	0.092	0.074	0.082	0.097	0.088	0.083	0.094	0.084	0.096	0.083	0.089	0.094	0.063	0.101	0.087	0.095	0.088	0.106	0.094	0.097	0.067	0.102	0.093	0.094	0.096	0.09
D08	tps1 YPEtoH + 0.06% D + С4R1 4μM	0.14	0.13	0.146	0.158	0.117	0.13	0.152	0.143	0.144	0.156	0.158	0.147	0.148	0.156	0.154	0.149	0.137	0.15	0.151	0.151	0.151	0.161	0.159	0.158	0.15	0.157	0.153	0.165	0.156	0.158	0.148	0.147	0.142	0.157	0.128	0.151	0.146	0.152	0.151	0.17	0.156	0.163	0.13	0.155	0.163	0.152	0.159	0.152
D07	tps1 YPEtoH + 0.06% D + С4R1 2μM	0.107	0.081	0.105	0.104	0.067	0.087	0.1	0.103	0.101	0.106	0.108	0.104	0.095	0.11	0.105	0.104	0.093	0.112	0.098	0.109	0.097	0.106	0.099	0.105	0.107	0.108	0.103	0.116	0.111	0.104	0.113	0.109	0.11	0.109	0.082	0.12	0.107	0.11	0.114	0.124	0.124	0.109	0.08	0.118	0.116	0.105	0.105	0.11
D06	tps1 YPEtoH + 0.06% D + С4R1 1μM	0.101	0.068	0.091	0.096	0.065	0.077	0.081	0.09	0.097	0.089	0.095	0.086	0.097	0.09	0.092	0.089	0.086	0.092	0.099	0.092	0.096	0.106	0.091	0.088	0.099	0.105	0.096	0.089	0.113	0.101	0.101	0.104	0.099	0.099	0.077	0.104	0.106	0.104	0.099	0.103	0.103	0.091	0.07	0.103	0.101	0.102	0.105	0.106
D05	tps1 YPEtoH + 0.06% D + С4R1 0.5μM	0.085	0.056	0.088	0.076	0.042	0.057	0.08	0.073	0.072	0.076	0.077	0.077	0.078	0.078	0.078	0.08	0.07	0.08	0.078	0.081	0.081	0.078	0.075	0.086	0.08	0.083	0.074	0.08	0.089	0.087	0.082	0.08	0.085	0.083	0.053	0.087	0.084	0.093	0.091	0.079	0.096	0.09	0.059	0.085	0.092	0.09	0.081	0.091
D04	tps1 YPEtoH + 0.06% D + С4R1 0.25μM	0.064	0.049	0.072	0.075	0.035	0.053	0.069	0.072	0.071	0.077	0.076	0.076	0.077	0.073	0.071	0.064	0.072	0.071	0.073	0.075	0.079	0.08	0.074	0.083	0.077	0.084	0.075	0.089	0.08	0.078	0.088	0.11	0.079	0.085	0.051	0.09	0.088	0.084	0.083	0.081	0.09	0.081	0.062	0.094	0.091	0.087	0.088	0.083
D03	tps1 YPEtoH + 0.06% D + С4R1 0.125μM	0.068	0.053	0.069	0.079	0.043	0.049	0.077	0.071	0.067	0.076	0.078	0.075	0.077	0.079	0.075	0.079	0.067	0.078	0.084	0.076	0.082	0.087	0.08	0.077	0.077	0.083	0.08	0.093	0.086	0.092	0.093	0.087	0.086	0.097	0.059	0.081	0.086	0.093	0.086	0.09	0.086	0.092	0.065	0.088	0.082	0.092	0.087	0.083
D02	tps1 YPEtoH + 0.06% D + С4R1 0.06μM	0.071	0.053	0.07	0.068	0.036	0.055	0.072	0.078	0.079	0.092	0.079	0.082	0.08	0.074	0.071	0.078	0.074	0.077	0.082	0.087	0.082	0.087	0.081	0.077	0.084	0.083	0.08	0.079	0.087	0.085	0.087	0.087	0.08	0.092	0.058	0.085	0.083	0.084	0.084	0.09	0.088	0.087	0.062	0.086	0.086	0.089	0.093	0.088
D01	tps1 YPEtoH + 0.06% D + С4R1 0.03μM	0.07	0.051	0.077	0.074	0.04	0.052	0.08	0.066	0.073	0.081	0.085	0.074	0.08	0.082	0.084	0.081	0.069	0.087	0.08	0.083	0.078	0.085	0.079	0.071	0.079	0.085	0.083	0.091	0.083	0.082	0.092	0.084	0.088	0.085	0.056	0.092	0.09	0.078	0.09	0.088	0.087	0.078	0.058	0.087	0.096	0.09	0.091	0.092
E01	tps1 YPEtoH + 0.06% D	0.07	0.065	0.076	0.07	0.06	0.067	0.081	0.076	0.078	0.08	0.075	0.081	0.079	0.078	0.075	0.08	0.076	0.095	0.085	0.09	0.092	0.087	0.092	0.074	0.082	0.097	0.088	0.083	0.094	0.084	0.096	0.083	0.089	0.094	0.063	0.101	0.087	0.095	0.088	0.106	0.094	0.097	0.067	0.102	0.093	0.094	0.096	0.09
[truncated: 152 more columns]

## Sheet: C10R1
	Time	0 h	0 h 5 min	0 h 10 min	0 h 15 min	0 h 20 min	0 h 25 min	0 h 30 min	0 h 35 min	0 h 40 min	0 h 45 min	0 h 50 min	0 h 55 min	1 h	1 h 5 min	1 h 10 min	1 h 15 min	1 h 20 min	1 h 25 min	1 h 30 min	1 h 35 min	1 h 40 min	1 h 45 min	1 h 50 min	1 h 55 min	2 h	2 h 5 min	2 h 10 min	2 h 15 min	2 h 20 min	2 h 25 min	2 h 30 min	2 h 35 min	2 h 40 min	2 h 45 min	2 h 50 min	2 h 55 min	3 h	3 h 5 min	3 h 10 min	3 h 15 min	3 h 20 min	3 h 25 min	3 h 30 min	3 h 35 min	3 h 40 min	3 h 45 min	3 h 50 min	3 h 55 min
	2019_01_29
B08	tps1 YPEtoH + 0.06% D + C10R1 4μM	0.165	0.161	0.159	0.166	0.156	0.149	0.171	0.149	0.15	0.135	0.134	0.137	0.152	0.134	0.144	0.126	0.13	0.134	0.14	0.138	0.149	0.141	0.15	0.139	0.138	0.133	0.143	0.139	0.145	0.135	0.139	0.138	0.135	0.15	0.121	0.128	0.134	0.137	0.129	0.139	0.131	0.133	0.141	0.118	0.12	0.133	0.137	0.12
B07	tps1 YPEtoH + 0.06% D + C10R1 2μM	0.107	0.107	0.106	0.095	0.098	0.096	0.099	0.1	0.1	0.105	0.1	0.107	0.106	0.112	0.108	0.105	0.106	0.106	0.104	0.103	0.102	0.097	0.111	0.095	0.102	0.101	0.099	0.099	0.102	0.101	0.091	0.094	0.104	0.101	0.103	0.101	0.095	0.097	0.1	0.101	0.104	0.095	0.099	0.101	0.096	0.092	0.099	0.102
B06	tps1 YPEtoH + 0.06% D + C10R1 1μM	0.091	0.089	0.101	0.088	0.087	0.078	0.079	0.091	0.086	0.09	0.092	0.089	0.089	0.095	0.095	0.093	0.085	0.076	0.1	0.091	0.103	0.081	0.097	0.089	0.097	0.093	0.099	0.092	0.099	0.096	0.107	0.086	0.101	0.096	0.103	0.103	0.111	0.096	0.093	0.092	0.089	0.102	0.1	0.101	0.086	0.1	0.092	0.09
B05	tps1 YPEtoH + 0.06% D + C10R1 0.5 μM	0.089	0.069	0.071	0.082	0.072	0.065	0.085	0.082	0.077	0.084	0.085	0.071	0.078	0.079	0.07	0.077	0.095	0.081	0.081	0.085	0.084	0.081	0.083	0.087	0.082	0.086	0.086	0.075	0.097	0.084	0.078	0.081	0.081	0.09	0.094	0.091	0.08	0.081	0.091	0.09	0.09	0.092	0.099	0.094	0.093	0.093	0.092	0.096
B04	tps1 YPEtoH + 0.06% D + C10R1 0.25 μM	0.072	0.068	0.072	0.064	0.066	0.071	0.071	0.068	0.071	0.074	0.07	0.071	0.075	0.078	0.083	0.078	0.069	0.076	0.068	0.071	0.078	0.083	0.076	0.077	0.078	0.082	0.084	0.075	0.078	0.075	0.089	0.079	0.084	0.082	0.091	0.087	0.078	0.089	0.083	0.089	0.08	0.09	0.094	0.092	0.086	0.094	0.084	0.094
B03	tps1 YPEtoH + 0.06% D + C10R1 0.125 μM	0.068	0.07	0.072	0.066	0.075	0.068	0.062	0.069	0.071	0.072	0.075	0.074	0.074	0.068	0.065	0.068	0.081	0.075	0.076	0.07	0.074	0.068	0.073	0.073	0.081	0.068	0.068	0.066	0.069	0.074	0.078	0.065	0.088	0.084	0.065	0.078	0.076	0.074	0.073	0.083	0.091	0.074	0.086	0.073	0.077	0.081	0.091	0.084
B02	tps1 YPEtoH + 0.06% D + C10R1 0.06 μM	0.069	0.064	0.073	0.067	0.059	0.071	0.07	0.066	0.066	0.074	0.057	0.059	0.075	0.068	0.074	0.074	0.063	0.064	0.069	0.08	0.064	0.068	0.068	0.086	0.075	0.079	0.073	0.075	0.086	0.076	0.077	0.066	0.075	0.067	0.072	0.072	0.077	0.069	0.073	0.077	0.068	0.075	0.069	0.071	0.066	0.076	0.087	0.082
B01	tps1 YPEtoH + 0.06% D + C10R1 0.03 μM	0.082	0.07	0.064	0.065	0.06	0.078	0.071	0.076	0.075	0.065	0.063	0.069	0.075	0.074	0.075	0.066	0.072	0.079	0.079	0.076	0.075	0.066	0.076	0.072	0.074	0.072	0.073	0.071	0.079	0.072	0.067	0.081	0.075	0.069	0.071	0.074	0.078	0.078	0.072	0.118	0.081	0.08	0.08	0.074	0.083	0.087	0.075	0.073
A03	tps1 YPEtoH + 0.06% D	0.085	0.054	0.06	0.06	0.062	0.063	0.055	0.062	0.058	0.062	0.063	0.059	0.056	0.065	0.063	0.063	0.064	0.065	0.065	0.056	0.063	0.07	0.066	0.065	0.065	0.054	0.066	0.065	0.066	0.065	0.064	0.063	0.06	0.072	0.063	0.062	0.067	0.071	0.069	0.06	0.06	0.064	0.072	0.074	0.073	0.07	0.062	0.071
	2019_01_30
B08	tps1 YPEtoH + 0.06% D + C10R1 4μM	0.178	0.167	0.164	0.173	0.164	0.162	0.161	0.159	0.164	0.168	0.17	0.168	0.159	0.164	0.179	0.167	0.159	0.147	0.153	0.151	0.159	0.175	0.153	0.157	0.15	0.158	0.168	0.157	0.161	0.147	0.16	0.157	0.156	0.163	0.157	0.149	0.155	0.156	0.157	0.148	0.163	0.152	0.157	0.161	0.142	0.149	0.153	0.164
B07	tps1 YPEtoH + 0.06% D + C10R1 2μM	0.118	0.115	0.117	0.121	0.118	0.123	0.118	0.11	0.114	0.112	0.111	0.118	0.135	0.107	0.12	0.117	0.113	0.111	0.116	0.109	0.122	0.12	0.113	0.111	0.115	0.13	0.109	0.121	0.111	0.126	0.12	0.115	0.124	0.115	0.108	0.11	0.109	0.111	0.112	0.119	0.114	0.113	0.109	0.111	0.116	0.114	0.112	0.111
B06	tps1 YPEtoH + 0.06% D + C10R1 1μM	0.091	0.094	0.084	0.094	0.102	0.091	0.092	0.091	0.088	0.097	0.092	0.097	0.094	0.094	0.099	0.088	0.102	0.1	0.108	0.102	0.104	0.098	0.092	0.095	0.098	0.102	0.108	0.107	0.106	0.104	0.099	0.104	0.103	0.096	0.097	0.096	0.109	0.105	0.098	0.099	0.1	0.102	0.103	0.095	0.095	0.096	0.107	0.101
B05	tps1 YPEtoH + 0.06% D + C10R1 0.5 μM	0.14	0.09	0.08	0.074	0.082	0.087	0.084	0.077	0.081	0.106	0.092	0.088	0.091	0.094	0.083	0.084	0.081	0.092	0.091	0.076	0.088	0.101	0.101	0.099	0.102	0.102	0.081	0.098	0.096	0.099	0.102	0.093	0.097	0.091	0.101	0.095	0.09	0.092	0.093	0.09	0.094	0.089	0.089	0.104	0.105	0.105	0.102	0.099
B04	tps1 YPEtoH + 0.06% D + C10R1 0.25 μM	0.077	0.082	0.072	0.079	0.084	0.079	0.089	0.076	0.078	0.087	0.077	0.077	0.077	0.077	0.08	0.081	0.077	0.08	0.081	0.084	0.092	0.081	0.08	0.09	0.1	0.085	0.088	0.087	0.098	0.077	0.082	0.082	0.089	0.098	0.087	0.093	0.085	0.095	0.097	0.085	0.089	0.093	0.095	0.101	0.081	0.088	0.094	0.09
B03	tps1 YPEtoH + 0.06% D + C10R1 0.125 μM	0.077	0.065	0.069	0.078	0.07	0.08	0.079	0.082	0.073	0.077	0.072	0.079	0.074	0.074	0.078	0.072	0.073	0.076	0.075	0.075	0.085	0.077	0.082	0.071	0.089	0.086	0.084	0.088	0.08	0.08	0.089	0.087	0.084	0.09	0.084	0.086	0.085	0.085	0.092	0.092	0.076	0.085	0.088	0.082	0.091	0.085	0.087	0.09
B02	tps1 YPEtoH + 0.06% D + C10R1 0.06 μM	0.07	0.068	0.065	0.069	0.077	0.089	0.068	0.072	0.072	0.081	0.075	0.076	0.087	0.074	0.078	0.081	0.079	0.083	0.074	0.077	0.081	0.085	0.081	0.08	0.071	0.083	0.076	0.083	0.085	0.084	0.075	0.076	0.077	0.078	0.077	0.08	0.079	0.076	0.08	0.085	0.086	0.082	0.079	0.096	0.076	0.083	0.083	0.083
B01	tps1 YPEtoH + 0.06% D + C10R1 0.03 μM	0.083	0.074	0.076	0.064	0.075	0.076	0.077	0.08	0.08	0.069	0.066	0.082	0.069	0.076	0.075	0.076	0.072	0.083	0.07	0.072	0.073	0.075	0.078	0.07	0.08	0.072	0.075	0.079	0.071	0.074	0.078	0.083	0.074	0.082	0.079	0.079	0.077	0.071	0.083	0.075	0.078	0.076	0.077	0.085	0.089	0.075	0.081	0.08
A03	tps1 YPEtoH + 0.06% D	0.059	0.06	0.062	0.056	0.062	0.055	0.065	0.063	0.064	0.065	0.064	0.072	0.059	0.06	0.065	0.068	0.066	0.066	0.065	0.058	0.066	0.064	0.073	0.069	0.065	0.068	0.062	0.064	0.066	0.067	0.072	0.066	0.066	0.067	0.067	0.074	0.065	0.074	0.065	0.063	0.077	0.072	0.068	0.065	0.068	0.073	0.075	0.073
	2019_01_31
E01	tps1 YPEtoH + 0.06% D	0.07	0.065	0.076	0.07	0.06	0.067	0.081	0.076	0.078	0.08	0.075	0.081	0.079	0.078	0.075	0.08	0.076	0.095	0.085	0.09	0.092	0.087	0.092	0.074	0.082	0.097	0.088	0.083	0.094	0.084	0.096	0.083	0.089	0.094	0.063	0.101	0.087	0.095	0.088	0.106	0.094	0.097	0.067	0.102	0.093	0.094	0.096	0.09
B08	tps1 YPEtoH + 0.06% D + C10R1 4μM	0.157	0.126	0.148	0.141	0.115	0.125	0.142	0.144	0.148	0.136	0.14	0.14	0.129	0.131	0.137	0.136	0.128	0.147	0.132	0.145	0.137	0.134	0.147	0.126	0.143	0.134	0.141	0.131	0.132	0.132	0.128	0.129	0.128	0.12	0.094	0.122	0.127	0.126	0.135	0.141	0.135	0.128	0.114	0.129	0.13	0.132	0.129	0.141
B07	tps1 YPEtoH + 0.06% D + C10R1 2μM	0.115	0.092	0.101	0.106	0.071	0.088	0.102	0.109	0.108	0.101	0.1	0.106	0.098	0.1	0.102	0.097	0.085	0.108	0.096	0.101	0.103	0.103	0.102	0.09	0.1	0.098	0.1	0.091	0.095	0.105	0.106	0.106	0.099	0.091	0.075	0.1	0.098	0.096	0.1	0.102	0.098	0.102	0.073	0.1	0.097	0.094	0.092	0.096
B06	tps1 YPEtoH + 0.06% D + C10R1 1μM	0.087	0.073	0.091	0.084	0.049	0.062	0.085	0.079	0.077	0.085	0.077	0.091	0.07	0.087	0.083	0.085	0.073	0.094	0.095	0.09	0.083	0.09	0.094	0.081	0.087	0.096	0.083	0.1	0.085	0.078	0.082	0.08	0.089	0.094	0.052	0.088	0.095	0.093	0.086	0.092	0.085	0.081	0.065	0.085	0.09	0.096	0.084	0.089
B05	tps1 YPEtoH + 0.06% D + C10R1 0.5 μM	0.075	0.058	0.067	0.063	0.048	0.055	0.072	0.078	0.067	0.083	0.074	0.079	0.079	0.075	0.075	0.079	0.073	0.083	0.08	0.081	0.086	0.09	0.083	0.078	0.083	0.076	0.091	0.087	0.082	0.08	0.092	0.078	0.079	0.085	0.054	0.089	0.076	0.078	0.073	0.088	0.081	0.084	0.056	0.092	0.085	0.096	0.091	0.088
B04	tps1 YPEtoH + 0.06% D + C10R1 0.25 μM	0.077	0.049	0.067	0.063	0.042	0.056	0.081	0.076	0.072	0.071	0.078	0.08	0.074	0.075	0.09	0.08	0.055	0.07	0.073	0.076	0.079	0.079	0.081	0.073	0.071	0.088	0.079	0.084	0.086	0.086	0.091	0.089	0.075	0.083	0.057	0.075	0.093	0.087	0.092	0.085	0.09	0.089	0.053	0.087	0.096	0.074	0.092	0.094
B03	tps1 YPEtoH + 0.06% D + C10R1 0.125 μM	0.078	0.057	0.066	0.067	0.052	0.049	0.069	0.07	0.078	0.079	0.069	0.067	0.08	0.07	0.076	0.065	0.051	0.066	0.073	0.078	0.077	0.076	0.077	0.068	0.079	0.085	0.072	0.089	0.077	0.081	0.08	0.077	0.085	0.081	0.047	0.083	0.081	0.084	0.088	0.09	0.076	0.08	0.063	0.088	0.072	0.093	0.086	0.09
B02	tps1 YPEtoH + 0.06% D + C10R1 0.06 μM	0.085	0.058	0.074	0.076	0.04	0.047	0.07	0.087	0.065	0.072	0.068	0.067	0.074	0.077	0.073	0.07	0.066	0.077	0.073	0.071	0.078	0.075	0.065	0.067	0.082	0.083	0.077	0.075	0.08	0.085	0.081	0.081	0.074	0.076	0.053	0.076	0.083	0.072	0.077	0.079	0.086	0.082	0.056	0.076	0.07	0.088	0.084	0.076
B01	tps1 YPEtoH + 0.06% D + C10R1 0.03 μM	0.076	0.046	0.067	0.066	0.034	0.05	0.073	0.073	0.077	0.072	0.073	0.081	0.065	0.072	0.08	0.066	0.063	0.071	0.072	0.075	0.079	0.084	0.083	0.075	0.075	0.079	0.076	0.074	0.084	0.089	0.082	0.082	0.072	0.082	0.052	0.087	0.075	0.081	0.075	0.074	0.083	0.086	0.05	0.095	0.081	0.076	0.087	0.074
	2019_02_15
C08	tps1 YPEtoH + 0.06% D + C10R1 4μM	0.13	0.117	0.124	0.124	0.13	0.115	0.102	0.112	0.113	0.107	0.111	0.101	0.102	0.116	0.115	0.114	0.11	0.113	0.104	0.109	0.11	0.117	0.107	0.103	0.108	0.106	0.102	0.11	0.1	0.113	0.112	0.103	0.099	0.107	0.099	0.1	0.099	0.107	0.103	0.105	0.101	0.098	0.103	0.106	0.1	0.096	0.093	0.102
C07	tps1 YPEtoH + 0.06% D + C10R1 2μM	0.088	0.089	0.087	0.091	0.078	0.082	0.08	0.078	0.082	0.084	0.086	0.097	0.083	0.088	0.095	0.084	0.088	0.093	0.088	0.093	0.096	0.098	0.097	0.092	0.103	0.095	0.102	0.089	0.094	0.091	0.104	0.095	0.098	0.093	0.094	0.091	0.095	0.093	0.101	0.089	0.105	0.095	0.113	0.098	0.097	0.096	0.102	0.101
C06	tps1 YPEtoH + 0.06% D + C10R1 1μM	0.076	0.069	0.07	0.068	0.07	0.072	0.069	0.073	0.073	0.081	0.079	0.076	0.074	0.067	0.079	0.075	0.081	0.08	0.078	0.091	0.087	0.09	0.086	0.081	0.081	0.084	0.081	0.087	0.093	0.079	0.091	0.098	0.091	0.089	0.091	0.086	0.086	0.093	0.087	0.088	0.099	0.091	0.089	0.093	0.093	0.09	0.104	0.094
C05	tps1 YPEtoH + 0.06% D + C10R1 0.5μM	0.065	0.067	0.061	0.068	0.065	0.076	0.066	0.064	0.064	0.067	0.071	0.069	0.065	0.07	0.065	0.068	0.071	0.075	0.08	0.084	0.073	0.073	0.072	0.076	0.069	0.079	0.084	0.071	0.081	0.074	0.079	0.075	0.083	0.075	0.092	0.077	0.082	0.083	0.076	0.082	0.084	0.09	0.095	0.087	0.084	0.079	0.09	0.079
C04	tps1 YPEtoH + 0.06% D + C10R1 0.25μM	0.05	0.067	0.061	0.055	0.062	0.058	0.062	0.06	0.063	0.079	0.06	0.06	0.08	0.057	0.063	0.067	0.073	0.07	0.075	0.066	0.072	0.084	0.069	0.066	0.075	0.069	0.106	0.077	0.068	0.068	0.081	0.071	0.07	0.069	0.085	0.07	0.082	0.078	0.08	0.071	0.071	0.073	0.074	0.081	0.076	0.086	0.079	0.075
C03	tps1 YPEtoH + 0.06% D + C10R1 0.125μM	0.063	0.065	0.062	0.056	0.064	0.064	0.057	0.057	0.062	0.055	0.065	0.056	0.065	0.066	0.071	0.064	0.066	0.062	0.072	0.071	0.069	0.066	0.067	0.07	0.067	0.067	0.063	0.072	0.074	0.08	0.065	0.07	0.077	0.064	0.073	0.063	0.076	0.063	0.079	0.073	0.072	0.081	0.071	0.073	0.084	0.075	0.081	0.079
C02	tps1 YPEtoH + 0.06% D + C10R1 0.06μM	0.058	0.068	0.055	0.066	0.057	0.061	0.069	0.057	0.06	0.058	0.052	0.059	0.063	0.064	0.06	0.064	0.061	0.063	0.068	0.081	0.061	0.066	0.068	0.071	0.064	0.068	0.069	0.064	0.062	0.075	0.062	0.072	0.074	0.067	0.072	0.067	0.076	0.074	0.072	0.061	0.077	0.069	0.079	0.072	0.073	0.072	0.071	0.067
C01	tps1 YPEtoH + 0.06% D	0.066	0.063	0.068	0.063	0.07	0.07	0.071	0.065	0.06	0.067	0.094	0.065	0.072	0.068	0.065	0.072	0.08	0.082	0.079	0.078	0.076	0.065	0.071	0.079	0.065	0.069	0.076	0.085	0.067	0.079	0.076	0.081	0.072	0.078	0.074	0.074	0.079	0.082	0.079	0.076	0.076	0.084	0.075	0.084	0.074	0.077	0.08	0.081
	2019_02_19
C08	tps1 YPEtoH + 0.06% D + C10R1 4μM	0.172	0.166	0.183	0.174	0.188	0.164	0.172	0.173	0.172	0.166	0.164	0.167	0.162	0.166	0.157	0.177	0.158	0.171	0.17	0.164	0.164	0.162	0.164	0.165	0.169	0.163	0.159	0.157	0.156	0.149	0.16	0.152	0.166	0.159	0.178	0.161	0.168	0.168	0.152	0.156	0.148	0.155	0.161	0.155	0.155	0.154	0.166	0.164
C07	tps1 YPEtoH + 0.06% D + C10R1 2μM	0.134	0.131	0.132	0.123	0.128	0.123	0.127	0.125	0.121	0.129	0.127	0.126	0.111	0.121	0.129	0.134	0.118	0.113	0.132	0.113	0.118	0.127	0.126	0.125	0.122	0.128	0.129	0.122	0.118	0.116	0.125	0.126	0.115	0.125	0.121	0.121	0.137	0.126	0.118	0.123	0.114	0.131	0.127	0.118	0.125	0.119	0.124	0.121
C06	tps1 YPEtoH + 0.06% D + C10R1 1μM	0.124	0.1	0.103	0.101	0.102	0.095	0.1	0.091	0.107	0.1	0.105	0.102	0.109	0.103	0.118	0.111	0.104	0.097	0.116	0.113	0.1	0.1	0.1	0.108	0.105	0.105	0.102	0.118	0.113	0.111	0.112	0.115	0.104	0.104	0.124	0.114	0.107	0.094	0.119	0.108	0.111	0.114	0.115	0.104	0.111	0.112	0.114	0.121
C05	tps1 YPEtoH + 0.06% D + C10R1 0.5μM	0.142	0.099	0.08	0.077	0.08	0.085	0.092	0.08	0.084	0.093	0.091	0.087	0.082	0.085	0.084	0.083	0.088	0.1	0.084	0.086	0.096	0.091	0.086	0.087	0.087	0.093	0.085	0.098	0.09	0.095	0.089	0.09	0.095	0.105	0.097	0.096	0.097	0.107	0.107	0.105	0.101	0.099	0.1	0.104	0.109	0.107	0.098	0.104
C04	tps1 YPEtoH + 0.06% D + C10R1 0.25μM	0.208	0.095	0.081	0.083	0.078	0.09	0.082	0.076	0.088	0.08	0.068	0.093	0.078	0.085	0.086	0.084	0.087	0.085	0.083	0.083	0.086	0.089	0.081	0.087	0.083	0.09	0.088	0.088	0.099	0.091	0.086	0.082	0.094	0.086	0.101	0.086	0.093	0.093	0.102	0.1	0.096	0.087	0.095	0.097	0.09	0.098	0.095	0.093
C03	tps1 YPEtoH + 0.06% D + C10R1 0.125μM	0.206	0.093	0.071	0.074	0.077	0.083	0.077	0.081	0.084	0.09	0.075	0.082	0.08	0.09	0.085	0.078	0.073	0.081	0.08	0.088	0.095	0.08	0.085	0.08	0.082	0.084	0.082	0.086	0.085	0.083	0.079	0.08	0.079	0.082	0.08	0.081	0.082	0.084	0.091	0.079	0.094	0.087	0.094	0.086	0.086	0.09	0.096	0.089
C02	tps1 YPEtoH + 0.06% D + C10R1 0.06μM	0.27	0.103	0.08	0.079	0.08	0.072	0.075	0.079	0.074	0.068	0.073	0.082	0.081	0.073	0.079	0.072	0.074	0.076	0.081	0.077	0.074	0.088	0.079	0.077	0.085	0.087	0.073	0.076	0.077	0.082	0.076	0.087	0.087	0.072	0.08	0.087	0.089	0.081	0.087	0.087	0.076	0.08	0.081	0.079	0.078	0.091	0.09	0.083
C01	tps1 YPEtoH + 0.06% D	0.263	0.084	0.074	0.077	0.068	0.064	0.075	0.073	0.077	0.074	0.077	0.078	0.07	0.065	0.08	0.069	0.074	0.07	0.077	0.075	0.082	0.073	0.083	0.077	0.083	0.08	0.083	0.077	0.081	0.084	0.074	0.075	0.086	0.085	0.081	0.08	0.086	0.086	0.079	0.077	0.081	0.082	0.082	0.084	0.085	0.082	0.085	0.084
[truncated: 152 more columns]

## Sheet: C12R1
	Time	0 h	0 h 5 min	0 h 10 min	0 h 15 min	0 h 20 min	0 h 25 min	0 h 30 min	0 h 35 min	0 h 40 min	0 h 45 min	0 h 50 min	0 h 55 min	1 h	1 h 5 min	1 h 10 min	1 h 15 min	1 h 20 min	1 h 25 min	1 h 30 min	1 h 35 min	1 h 40 min	1 h 45 min	1 h 50 min	1 h 55 min	2 h	2 h 5 min	2 h 10 min	2 h 15 min	2 h 20 min	2 h 25 min	2 h 30 min	2 h 35 min	2 h 40 min	2 h 45 min	2 h 50 min	2 h 55 min	3 h	3 h 5 min	3 h 10 min	3 h 15 min	3 h 20 min	3 h 25 min	3 h 30 min	3 h 35 min	3 h 40 min	3 h 45 min	3 h 50 min	3 h 55 min
E01	tps1 YPEtoH + 0.06% D	0.084	0.064	0.07	0.083	0.077	0.067	0.071	0.074	0.073	0.083	0.076	0.078	0.08	0.085	0.08	0.084	0.09	0.086	0.088	0.088	0.089	0.087	0.074	0.069	0.076	0.084	0.086	0.081	0.095	0.087	0.085	0.091	0.092	0.09	0.085	0.078	0.082	0.086	0.086	0.083	0.081	0.095	0.093	0.087	0.083	0.094	0.089	0.101
D08	tps1 YPEtoH + 0.06% D + C12R1 4μM	0.123	0.137	0.106	0.105	0.111	0.112	0.11	0.109	0.106	0.107	0.111	0.106	0.115	0.106	0.121	0.097	0.111	0.105	0.109	0.098	0.113	0.114	0.098	0.103	0.11	0.106	0.105	0.109	0.11	0.113	0.108	0.114	0.116	0.103	0.104	0.107	0.102	0.104	0.11	0.102	0.103	0.108	0.097	0.12	0.11	0.109	0.117	0.106
D07	tps1 YPEtoH + 0.06% D + C12R1 2μM	0.086	0.109	0.081	0.09	0.089	0.093	0.085	0.096	0.089	0.091	0.093	0.086	0.083	0.096	0.098	0.088	0.099	0.094	0.098	0.094	0.096	0.099	0.095	0.077	0.089	0.096	0.097	0.099	0.099	0.113	0.101	0.09	0.1	0.098	0.097	0.103	0.092	0.096	0.089	0.108	0.093	0.087	0.099	0.116	0.091	0.106	0.102	0.1
D06	tps1 YPEtoH + 0.06% D + C12R1 1μM	0.091	0.075	0.08	0.075	0.075	0.084	0.095	0.091	0.09	0.086	0.088	0.09	0.098	0.089	0.092	0.087	0.078	0.09	0.088	0.094	0.092	0.094	0.094	0.082	0.093	0.092	0.093	0.094	0.095	0.092	0.095	0.097	0.102	0.098	0.098	0.093	0.091	0.096	0.093	0.103	0.092	0.096	0.104	0.105	0.105	0.099	0.112	0.097
D05	tps1 YPEtoH + 0.06% D + C12R1 0.5μM	0.09	0.084	0.08	0.076	0.09	0.076	0.088	0.085	0.083	0.074	0.081	0.086	0.088	0.075	0.093	0.072	0.087	0.08	0.084	0.077	0.084	0.086	0.096	0.073	0.09	0.082	0.087	0.082	0.089	0.08	0.094	0.084	0.095	0.096	0.087	0.092	0.079	0.09	0.094	0.09	0.095	0.096	0.102	0.1	0.097	0.093	0.093	0.106
D04	tps1 YPEtoH + 0.06% D + C12R1 0.25μM	0.081	0.07	0.071	0.08	0.073	0.074	0.076	0.076	0.072	0.092	0.076	0.079	0.075	0.065	0.079	0.084	0.073	0.081	0.07	0.084	0.086	0.076	0.081	0.056	0.072	0.08	0.079	0.077	0.081	0.091	0.083	0.072	0.088	0.085	0.089	0.084	0.086	0.091	0.085	0.081	0.092	0.087	0.087	0.089	0.077	0.087	0.087	0.083
D03	tps1 YPEtoH + 0.06% D + C12R1 0.125μM	0.076	0.076	0.074	0.077	0.075	0.077	0.084	0.089	0.072	0.078	0.07	0.083	0.069	0.083	0.076	0.087	0.085	0.094	0.081	0.075	0.087	0.083	0.084	0.059	0.091	0.083	0.084	0.081	0.099	0.084	0.084	0.077	0.081	0.085	0.087	0.09	0.084	0.088	0.087	0.092	0.089	0.085	0.087	0.085	0.094	0.09	0.095	0.091
D02	tps1 YPEtoH + 0.06% D + C12R1 0.06μM	0.083	0.075	0.076	0.068	0.073	0.084	0.074	0.09	0.07	0.071	0.084	0.086	0.085	0.088	0.087	0.079	0.087	0.085	0.082	0.08	0.081	0.085	0.093	0.083	0.085	0.09	0.087	0.077	0.087	0.091	0.081	0.086	0.083	0.089	0.095	0.091	0.098	0.088	0.083	0.103	0.096	0.09	0.093	0.092	0.096	0.096	0.102	0.092
D01	tps1 YPEtoH + 0.06% D + C12R1 0.03μM	0.072	0.071	0.067	0.082	0.07	0.084	0.079	0.078	0.072	0.078	0.077	0.081	0.075	0.081	0.088	0.085	0.089	0.083	0.095	0.085	0.088	0.089	0.09	0.077	0.088	0.085	0.084	0.078	0.088	0.085	0.086	0.093	0.091	0.094	0.089	0.094	0.095	0.095	0.083	0.089	0.088	0.101	0.098	0.09	0.091	0.097	0.085	0.091
	2019_02_05
E01	tps1 YPEtoH + 0.06% D	-0.022	-0.022	-0.021	-0.023	-0.023	-0.022	-0.022	-0.021	-0.022	-0.022	-0.024	-0.022	-0.022	-0.023	-0.023	-0.022	-0.022	-0.023	-0.023	-0.024	-0.022	-0.021	-0.022	-0.023	-0.022	-0.023	-0.021	-0.021	-0.022	-0.022	-0.022	-0.022	-0.022	-0.021	-0.023	-0.022	-0.023	-0.02	-0.023	-0.022	-0.022	-0.022	-0.023	-0.022	-0.022	-0.023	-0.02	-0.022
D08	tps1 YPEtoH + 0.06% D + C12R1 5μM	0.108	0.103	0.107	0.084	0.099	0.085	0.096	0.088	0.085	0.089	0.099	0.096	0.095	0.127	0.113	0.089	0.097	0.113	0.102	0.078	0.089	0.108	0.104	0.098	0.103	0.151	0.095	0.098	0.097	0.094	0.095	0.095	0.091	0.106	0.1	0.096	0.103	0.094	0.094	0.088	0.099	0.086	0.105	0.157	0.101	0.098	0.093	0.1
D07	tps1 YPEtoH + 0.06% D + C12R1 2.5μM	0.086	0.075	0.076	0.082	0.069	0.08	0.082	0.079	0.115	0.101	0.077	0.085	0.107	0.073	0.079	0.082	0.081	0.081	0.082	0.091	0.085	0.08	0.08	0.087	0.08	0.082	0.098	0.095	0.096	0.082	0.083	0.087	0.095	0.093	0.09	0.097	0.089	0.093	0.083	0.099	0.085	0.087	0.095	0.1	0.09	0.087	0.081	0.094
D06	tps1 YPEtoH + 0.06% D + C12R1 1.25μM	0.068	0.072	0.071	0.055	0.07	0.063	0.074	0.071	0.061	0.068	0.064	0.066	0.069	0.085	0.072	0.07	0.065	0.064	0.079	0.077	0.077	0.081	0.08	0.072	0.072	0.075	0.082	0.078	0.075	0.072	0.09	0.084	0.074	0.074	0.071	0.075	0.074	0.074	0.081	0.088	0.075	0.078	0.075	0.082	0.087	0.078	0.092	0.077
D05	tps1 YPEtoH + 0.06% D + C12R1 0.6μM	0.052	0.059	0.059	0.052	0.075	0.063	0.06	0.05	0.061	0.058	0.06	0.063	0.062	0.063	0.062	0.066	0.07	0.061	0.063	0.062	0.066	0.075	0.062	0.062	0.069	0.051	0.062	0.073	0.062	0.081	0.074	0.068	0.068	0.075	0.077	0.072	0.065	0.071	0.073	0.074	0.076	0.077	0.087	0.074	0.076	0.069	0.079	0.068
D04	tps1 YPEtoH + 0.06% D + C12R1 0.3μM	0.049	0.056	0.052	0.059	0.055	0.05	0.055	0.058	0.066	0.058	0.057	0.054	0.059	0.06	0.055	0.097	0.057	0.056	0.054	0.093	0.06	0.058	0.069	0.061	0.064	0.057	0.07	0.067	0.067	0.071	0.066	0.066	0.059	0.056	0.063	0.07	0.067	0.066	0.064	0.059	0.066	0.081	0.063	0.076	0.096	0.066	0.068	0.064
D03	tps1 YPEtoH + 0.06% D + C12R1 0.15μM	0.073	0.046	0.068	0.05	0.047	0.055	0.069	0.062	0.064	0.061	0.062	0.061	0.061	0.049	0.061	0.062	0.054	0.06	0.055	0.056	0.061	0.06	0.061	0.064	0.057	0.063	0.065	0.066	0.06	0.061	0.057	0.061	0.06	0.06	0.058	0.065	0.056	0.066	0.063	0.064	0.066	0.064	0.062	0.065	0.071	0.061	0.061	0.068
D02	tps1 YPEtoH + 0.06% D + C12R1 0.07μM	0.057	0.053	0.06	0.054	0.051	0.06	0.054	0.059	0.061	0.055	0.06	0.061	0.068	0.059	0.066	0.06	0.062	0.06	0.052	0.068	0.074	0.062	0.055	0.067	0.066	0.06	0.071	0.071	0.059	0.067	0.058	0.066	0.064	0.071	0.069	0.068	0.065	0.065	0.069	0.065	0.068	0.065	0.063	0.067	0.067	0.058	0.068	0.065
D01	tps1 YPEtoH + 0.06% D + C12R1 0.03μM	-0.013	-0.012	-0.011	-0.012	-0.011	-0.01	-0.012	-0.011	-0.011	-0.011	-0.012	-0.01	-0.01	-0.011	-0.01	-0.01	-0.011	-0.011	-0.012	-0.01	-0.012	-0.01	-0.011	-0.011	-0.011	-0.012	-0.011	-0.009	-0.01	-0.01	-0.01	-0.01	-0.011	-0.011	-0.012	-0.011	-0.011	-0.011	-0.012	-0.011	-0.011	-0.011	-0.011	-0.01	-0.012	-0.014	-0.012	-0.011
[truncated: 152 more columns]

## Sheet: C4TPP
	Time	0 h	0 h 5 min	0 h 10 min	0 h 15 min	0 h 20 min	0 h 25 min	0 h 30 min	0 h 35 min	0 h 40 min	0 h 45 min	0 h 50 min	0 h 55 min	1 h	1 h 5 min	1 h 10 min	1 h 15 min	1 h 20 min	1 h 25 min	1 h 30 min	1 h 35 min	1 h 40 min	1 h 45 min	1 h 50 min	1 h 55 min	2 h	2 h 5 min	2 h 10 min	2 h 15 min	2 h 20 min	2 h 25 min	2 h 30 min	2 h 35 min	2 h 40 min	2 h 45 min	2 h 50 min	2 h 55 min	3 h	3 h 5 min	3 h 10 min	3 h 15 min	3 h 20 min	3 h 25 min	3 h 30 min	3 h 35 min	3 h 40 min	3 h 45 min	3 h 50 min	3 h 55 min
	2019_02_06
E01	tps1 YPEtoH + 0.06% D	0.102	0.081	0.071	0.077	0.082	0.074	0.071	0.079	0.08	0.085	0.079	0.077	0.085	0.078	0.092	0.083	0.073	0.082	0.078	0.087	0.084	0.113	0.088	0.087	0.086	0.085	0.081	0.092	0.092	0.084	0.08	0.084	0.095	0.086	0.103	0.081	0.092	0.098	0.093	0.098	0.081	0.091	0.094	0.093	0.093	0.09	0.095	0.091
F08	tps1 YPEtoH + 0.06% D + С4TPP 4μM	0.078	0.07	0.074	0.059	0.077	0.062	0.067	0.066	0.078	0.075	0.074	0.07	0.072	0.061	0.065	0.084	0.068	0.071	0.067	0.074	0.071	0.075	0.068	0.083	0.102	0.088	0.072	0.084	0.072	0.08	0.073	0.075	0.082	0.066	0.084	0.079	0.073	0.079	0.085	0.078	0.103	0.078	0.076	0.079	0.081	0.104	0.078	0.084
F07	tps1 YPEtoH + 0.06% D + С4TPP 2μM	0.083	0.094	0.073	0.072	0.081	0.076	0.086	0.074	0.068	0.075	0.074	0.071	0.078	0.067	0.08	0.068	0.068	0.07	0.076	0.083	0.081	0.077	0.071	0.069	0.082	0.078	0.073	0.071	0.08	0.078	0.071	0.074	0.075	0.075	0.089	0.083	0.079	0.083	0.082	0.078	0.076	0.09	0.083	0.086	0.08	0.082	0.079	0.078
F06	tps1 YPEtoH + 0.06% D + С4TPP 1μM	0.072	0.083	0.076	0.072	0.073	0.077	0.074	0.081	0.071	0.076	0.067	0.08	0.072	0.07	0.074	0.074	0.074	0.073	0.073	0.086	0.074	0.072	0.071	0.076	0.084	0.08	0.079	0.075	0.078	0.083	0.073	0.071	0.078	0.081	0.085	0.076	0.085	0.084	0.084	0.075	0.088	0.091	0.082	0.077	0.078	0.081	0.084	0.086
F05	tps1 YPEtoH + 0.06% D + С4TPP 0.5μM	0.084	0.069	0.066	0.073	0.087	0.076	0.069	0.071	0.079	0.067	0.083	0.074	0.068	0.077	0.072	0.073	0.068	0.072	0.079	0.069	0.08	0.076	0.075	0.073	0.086	0.079	0.079	0.076	0.078	0.077	0.081	0.085	0.069	0.072	0.078	0.074	0.074	0.087	0.065	0.081	0.073	0.088	0.077	0.07	0.085	0.083	0.079	0.077
F04	tps1 YPEtoH + 0.06% D + С4TPP 0.25μM	0.062	0.076	0.076	0.065	0.067	0.075	0.077	0.067	0.072	0.072	0.068	0.071	0.071	0.063	0.068	0.078	0.065	0.069	0.079	0.093	0.073	0.069	0.078	0.078	0.071	0.068	0.074	0.075	0.075	0.088	0.077	0.078	0.078	0.074	0.076	0.077	0.072	0.073	0.078	0.076	0.07	0.078	0.082	0.07	0.078	0.077	0.071	0.083
F03	tps1 YPEtoH + 0.06% D + С4TPP 0.125μM	0.069	0.071	0.073	0.072	0.067	0.072	0.077	0.083	0.072	0.071	0.077	0.077	0.076	0.075	0.067	0.071	0.077	0.077	0.079	0.08	0.083	0.068	0.072	0.074	0.076	0.078	0.075	0.072	0.082	0.078	0.081	0.077	0.071	0.079	0.084	0.083	0.09	0.082	0.086	0.084	0.081	0.077	0.083	0.078	0.089	0.08	0.089	0.079
F02	tps1 YPEtoH + 0.06% D + С4TPP 0.06μM	0.075	0.076	0.074	0.066	0.076	0.075	0.074	0.068	0.082	0.066	0.071	0.061	0.07	0.066	0.076	0.068	0.074	0.08	0.069	0.069	0.07	0.068	0.068	0.072	0.073	0.076	0.067	0.078	0.072	0.07	0.07	0.07	0.076	0.079	0.073	0.074	0.075	0.085	0.069	0.074	0.079	0.076	0.073	0.077	0.081	0.08	0.086	0.068
F01	tps1 YPEtoH + 0.06% D + С4TPP 0.03μM	0.059	0.066	0.065	0.06	0.067	0.07	0.063	0.071	0.065	0.059	0.069	0.062	0.061	0.065	0.057	0.065	0.066	0.058	0.058	0.066	0.061	0.058	0.058	0.066	0.065	0.068	0.077	0.067	0.072	0.065	0.064	0.065	0.069	0.073	0.067	0.072	0.076	0.071	0.066	0.076	0.065	0.066	0.069	0.073	0.076	0.068	0.076	0.071
D08	tps1 YPEtoH + 0.06% D + С4TPP 4μM	0.167	0.081	0.083	0.089	0.087	0.147	0.096	0.094	0.09	0.092	0.091	0.088	0.089	0.092	0.096	0.091	0.09	0.088	0.094	0.108	0.158	0.09	0.092	0.096	0.097	0.093	0.094	0.094	0.096	0.102	0.093	0.088	0.096	0.089	0.088	0.093	0.101	0.086	0.089	0.098	0.095	0.095	0.092	0.099	0.096	0.089	0.086	0.097
D07	tps1 YPEtoH + 0.06% D + С4TPP 2μM	0.228	0.089	0.089	0.084	0.092	0.098	0.089	0.094	0.09	0.097	0.09	0.096	0.088	0.098	0.091	0.094	0.094	0.101	0.093	0.101	0.096	0.102	0.099	0.098	0.103	0.102	0.093	0.104	0.095	0.099	0.102	0.101	0.105	0.102	0.101	0.105	0.1	0.103	0.102	0.103	0.098	0.104	0.102	0.102	0.107	0.098	0.102	0.105
D06	tps1 YPEtoH + 0.06% D + С4TPP 1μM	0.211	0.092	0.084	0.088	0.092	0.101	0.092	0.09	0.098	0.101	0.092	0.097	0.096	0.097	0.102	0.263	0.097	0.097	0.1	0.099	0.101	0.096	0.101	0.101	0.105	0.099	0.094	0.101	0.104	0.101	0.108	0.095	0.104	0.105	0.252	0.103	0.11	0.108	0.106	0.1	0.113	0.101	0.108	0.109	0.103	0.102	0.108	0.103
D05	tps1 YPEtoH + 0.06% D + С4TPP 0.5μM	0.228	0.092	0.089	0.085	0.091	0.09	0.085	0.098	0.085	0.087	0.097	0.097	0.09	0.095	0.095	0.094	0.09	0.093	0.092	0.096	0.091	0.095	0.098	0.093	0.093	0.095	0.093	0.098	0.095	0.096	0.1	0.098	0.1	0.098	0.099	0.102	0.105	0.098	0.107	0.101	0.101	0.103	0.094	0.1	0.097	0.096	0.103	0.105
D04	tps1 YPEtoH + 0.06% D + С4TPP 0.25μM	0.175	0.084	0.085	0.083	0.086	0.085	0.088	0.092	0.083	0.089	0.082	0.084	0.088	0.081	0.087	0.091	0.087	0.09	0.091	0.089	0.092	0.093	0.093	0.085	0.093	0.091	0.089	0.088	0.089	0.09	0.086	0.095	0.097	0.09	0.09	0.091	0.088	0.101	0.095	0.091	0.094	0.098	0.094	0.099	0.097	0.086	0.09	0.1
D03	tps1 YPEtoH + 0.06% D + С4TPP 0.125μM	0.231	0.084	0.087	0.09	0.088	0.087	0.087	0.092	0.091	0.092	0.094	0.092	0.091	0.092	0.095	0.091	0.089	0.09	0.091	0.098	0.093	0.097	0.092	0.086	0.092	0.097	0.089	0.097	0.097	0.094	0.103	0.096	0.094	0.093	0.096	0.088	0.095	0.088	0.095	0.097	0.092	0.096	0.092	0.093	0.091	0.089	0.104	0.097
D02	tps1 YPEtoH + 0.06% D + С4TPP 0.06μM	0.077	0.08	0.081	0.103	0.085	0.08	0.085	0.129	0.08	0.129	0.092	0.084	0.082	0.088	0.089	0.08	0.089	0.09	0.088	0.09	0.088	0.084	0.08	0.092	0.089	0.083	0.085	0.086	0.089	0.087	0.084	0.088	0.091	0.09	0.093	0.091	0.274	0.087	0.089	0.256	0.091	0.09	0.093	0.088	0.09	0.092	0.091	0.089
D01	tps1 YPEtoH + 0.06% D	0.003	0.003	0.005	0.003	0.004	0.003	0.003	0.004	0.003	0.003	0.003	0.005	0.003	0.003	0.005	0.004	0.004	0.005	0.004	0.005	0.004	0.003	0.004	0.004	0.004	0.003	0.003	0.004	0.004	0.004	0.004	0.004	0.004	0.004	0.004	0.005	0.004	0.005	0.004	0.005	0.005	0.004	0.004	0.004	0.004	0.003	0.005	0.003
[truncated: 152 more columns]

## Sheet: C8TPP
	Time	0 h	0 h 5 min	0 h 10 min	0 h 15 min	0 h 20 min	0 h 25 min	0 h 30 min	0 h 35 min	0 h 40 min	0 h 45 min	0 h 50 min	0 h 55 min	1 h	1 h 5 min	1 h 10 min	1 h 15 min	1 h 20 min	1 h 25 min	1 h 30 min	1 h 35 min	1 h 40 min	1 h 45 min	1 h 50 min	1 h 55 min	2 h	2 h 5 min	2 h 10 min	2 h 15 min	2 h 20 min	2 h 25 min	2 h 30 min	2 h 35 min	2 h 40 min	2 h 45 min	2 h 50 min	2 h 55 min	3 h	3 h 5 min	3 h 10 min	3 h 15 min	3 h 20 min	3 h 25 min	3 h 30 min	3 h 35 min	3 h 40 min	3 h 45 min	3 h 50 min	3 h 55 min
	2019_02_08
C01	tps1 YPEtoH + 0.06% D	0.208	0.161	0.173	0.172	0.18	0.169	0.17	0.175	0.181	0.167	0.176	0.179	0.177	0.17	0.174	0.176	0.178	0.177	0.173	0.175	0.181	0.174	0.172	0.175	0.175	0.177	0.175	0.183	0.177	0.186	0.175	0.183	0.18	0.185	0.179	0.182	0.176	0.185	0.179	0.186	0.179	0.177	0.178	0.179	0.18	0.177	0.183	0.189
F08	tps1 YPEtoH + 0.06% D + С8TPP 4μM	0.168	0.159	0.165	0.167	0.172	0.164	0.168	0.174	0.164	0.17	0.17	0.171	0.179	0.168	0.183	0.167	0.176	0.181	0.172	0.177	0.179	0.186	0.176	0.177	0.18	0.178	0.186	0.167	0.175	0.177	0.176	0.18	0.167	0.176	0.174	0.183	0.177	0.182	0.181	0.175	0.18	0.175	0.177	0.177	0.175	0.181	0.171	0.182
F07	tps1 YPEtoH + 0.06% D + С8TPP 2μM	0.18	0.165	0.173	0.177	0.172	0.172	0.17	0.168	0.171	0.177	0.167	0.176	0.181	0.176	0.172	0.181	0.174	0.179	0.174	0.173	0.174	0.178	0.177	0.183	0.175	0.172	0.173	0.177	0.183	0.169	0.178	0.17	0.176	0.18	0.179	0.174	0.175	0.178	0.189	0.18	0.183	0.184	0.184	0.177	0.168	0.193	0.173	0.179
F06	tps1 YPEtoH + 0.06% D + С8TPP 1μM	0.187	0.161	0.172	0.174	0.172	0.17	0.171	0.167	0.185	0.175	0.175	0.175	0.183	0.178	0.171	0.187	0.173	0.185	0.175	0.177	0.175	0.176	0.186	0.172	0.18	0.181	0.183	0.181	0.176	0.177	0.178	0.174	0.169	0.183	0.172	0.183	0.172	0.176	0.176	0.191	0.173	0.183	0.175	0.187	0.183	0.182	0.184	0.176
F05	tps1 YPEtoH + 0.06% D + С8TPP 0.5μM	0.18	0.162	0.165	0.17	0.171	0.172	0.171	0.168	0.177	0.172	0.169	0.17	0.165	0.178	0.172	0.175	0.171	0.174	0.169	0.174	0.176	0.176	0.182	0.169	0.19	0.174	0.176	0.17	0.202	0.173	0.184	0.179	0.172	0.178	0.186	0.18	0.174	0.182	0.182	0.178	0.185	0.181	0.173	0.172	0.178	0.186	0.183	0.187
F04	tps1 YPEtoH + 0.06% D + С8TPP 0.25μM	0.192	0.173	0.175	0.179	0.176	0.177	0.168	0.164	0.173	0.174	0.164	0.166	0.18	0.175	0.175	0.181	0.179	0.173	0.178	0.183	0.177	0.17	0.177	0.178	0.169	0.173	0.187	0.18	0.177	0.173	0.177	0.174	0.186	0.169	0.176	0.179	0.174	0.177	0.181	0.179	0.178	0.187	0.185	0.182	0.18	0.185	0.184	0.189
F03	tps1 YPEtoH + 0.06% D + С8TPP 0.125μM	0.207	0.187	0.186	0.184	0.191	0.195	0.186	0.185	0.187	0.187	0.198	0.199	0.181	0.185	0.18	0.186	0.191	0.183	0.187	0.186	0.189	0.183	0.202	0.191	0.186	0.198	0.197	0.194	0.187	0.189	0.187	0.188	0.192	0.196	0.192	0.196	0.191	0.195	0.248	0.201	0.196	0.198	0.194	0.202	0.185	0.193	0.186	0.193
F02	tps1 YPEtoH + 0.06% D + С8TPP 0.06μM	0.19	0.179	0.18	0.185	0.183	0.179	0.184	0.169	0.177	0.164	0.176	0.19	0.182	0.173	0.179	0.183	0.184	0.177	0.183	0.181	0.184	0.186	0.182	0.178	0.176	0.17	0.187	0.179	0.193	0.183	0.186	0.173	0.182	0.181	0.195	0.184	0.181	0.192	0.178	0.189	0.179	0.18	0.178	0.177	0.182	0.186	0.189	0.186
F01	tps1 YPEtoH + 0.06% D + С8TPP 0.03μM	0.186	0.212	0.197	0.224	0.218	0.203	0.2	0.207	0.211	0.181	0.194	0.206	0.191	0.217	0.203	0.195	0.199	0.201	0.208	0.199	0.206	0.199	0.204	0.205	0.229	0.203	0.203	0.201	0.194	0.206	0.198	0.2	0.208	0.207	0.207	0.209	0.218	0.208	0.186	0.22	0.211	0.215	0.213	0.203	0.2	0.204	0.211	0.217
E05	tps1 YPEtoH + 0.06% D + С8TPP 4μM	0.083	0.083	0.089	0.084	0.081	0.083	0.082	0.08	0.086	0.082	0.082	0.081	0.089	0.091	0.084	0.087	0.087	0.086	0.085	0.093	0.088	0.095	0.09	0.084	0.088	0.092	0.092	0.094	0.086	0.094	0.093	0.089	0.093	0.1	0.093	0.098	0.096	0.089	0.091	0.093	0.094	0.096	0.099	0.104	0.092	0.093	0.099	0.103
E04	tps1 YPEtoH + 0.06% D + С8TPP 2μM	0.083	0.09	0.086	0.083	0.092	0.086	0.086	0.09	0.088	0.082	0.092	0.088	0.086	0.084	0.088	0.086	0.09	0.084	0.085	0.089	0.088	0.093	0.09	0.084	0.086	0.088	0.082	0.088	0.088	0.089	0.091	0.086	0.085	0.088	0.093	0.088	0.087	0.087	0.091	0.09	0.092	0.085	0.095	0.094	0.087	0.099	0.091	0.089
E03	tps1 YPEtoH + 0.06% D + С8TPP 1μM	0.083	0.086	0.082	0.085	0.093	0.091	0.089	0.089	0.088	0.086	0.089	0.092	0.088	0.086	0.087	0.089	0.089	0.087	0.088	0.092	0.082	0.091	0.091	0.087	0.086	0.089	0.09	0.09	0.085	0.089	0.092	0.091	0.092	0.091	0.086	0.09	0.098	0.091	0.088	0.096	0.101	0.098	0.092	0.09	0.093	0.088	0.09	0.089
E02	tps1 YPEtoH + 0.06% D + С8TPP 0.5μM	0.077	0.079	0.078	0.086	0.085	0.085	0.088	0.081	0.094	0.086	0.082	0.087	0.08	0.083	0.083	0.081	0.083	0.077	0.086	0.083	0.083	0.082	0.086	0.081	0.08	0.081	0.08	0.077	0.087	0.082	0.082	0.087	0.085	0.088	0.085	0.093	0.083	0.085	0.086	0.081	0.087	0.081	0.091	0.091	0.08	0.083	0.08	0.084
E01	tps1 YPEtoH + 0.06% D + С8TPP 0.25μM	0.08	0.079	0.08	0.084	0.083	0.084	0.091	0.086	0.083	0.079	0.086	0.082	0.087	0.084	0.093	0.084	0.084	0.084	0.084	0.089	0.088	0.086	0.093	0.092	0.089	0.089	0.084	0.083	0.087	0.089	0.086	0.093	0.087	0.087	0.088	0.089	0.084	0.095	0.084	0.091	0.093	0.083	0.091	0.087	0.087	0.091	0.092	0.093
D08	tps1 YPEtoH + 0.06% D + С8TPP 0.125μM	0.079	0.078	0.081	0.076	0.083	0.085	0.081	0.085	0.079	0.088	0.084	0.081	0.08	0.088	0.082	0.086	0.079	0.082	0.082	0.078	0.085	0.082	0.088	0.081	0.086	0.089	0.086	0.093	0.086	0.089	0.083	0.084	0.086	0.086	0.083	0.083	0.087	0.095	0.085	0.09	0.084	0.084	0.083	0.087	0.084	0.084	0.088	0.089
D07	tps1 YPEtoH + 0.06% D	0.084	0.085	0.085	0.077	0.078	0.076	0.085	0.08	0.08	0.081	0.084	0.086	0.076	0.082	0.081	0.078	0.082	0.081	0.079	0.081	0.082	0.076	0.081	0.084	0.084	0.079	0.086	0.082	0.081	0.082	0.076	0.08	0.081	0.08	0.081	0.081	0.092	0.085	0.08	0.078	0.082	0.081	0.084	0.083	0.081	0.085	0.082	0.084
C08	tps1 YPEtoH + 0.06% D + С8TPP 4μM	0.065	0.067	0.07	0.068	0.07	0.072	0.076	0.071	0.071	0.075	0.076	0.074	0.075	0.077	0.077	0.076	0.078	0.081	0.079	0.081	0.079	0.078	0.083	0.083	0.077	0.083	0.082	0.086	0.077	0.09	0.087	0.091	0.088	0.09	0.091	0.087	0.09	0.091	0.089	0.091	0.101	0.087	0.089	0.089	0.09	0.096	0.091	0.089
C07	tps1 YPEtoH + 0.06% D + С8TPP 2μM	0.07	0.074	0.069	0.068	0.066	0.066	0.069	0.071	0.068	0.067	0.069	0.072	0.07	0.07	0.074	0.075	0.072	0.072	0.071	0.072	0.078	0.075	0.084	0.08	0.083	0.082	0.077	0.08	0.079	0.087	0.082	0.077	0.081	0.084	0.079	0.084	0.079	0.078	0.085	0.085	0.082	0.082	0.082	0.079	0.084	0.083	0.083	0.085
C06	tps1 YPEtoH + 0.06% D + С8TPP 1μM	0.061	0.067	0.068	0.068	0.066	0.067	0.065	0.071	0.071	0.067	0.071	0.068	0.069	0.067	0.072	0.074	0.069	0.075	0.076	0.074	0.074	0.073	0.076	0.074	0.077	0.079	0.073	0.075	0.077	0.079	0.079	0.079	0.071	0.081	0.081	0.076	0.076	0.074	0.073	0.076	0.08	0.081	0.081	0.076	0.079	0.081	0.079	0.08
C05	tps1 YPEtoH + 0.06% D + С8TPP 0.5μM	0.068	0.069	0.069	0.066	0.066	0.069	0.068	0.068	0.068	0.07	0.067	0.064	0.068	0.065	0.07	0.112	0.07	0.076	0.089	0.066	0.073	0.069	0.074	0.075	0.077	0.071	0.076	0.073	0.071	0.079	0.076	0.075	0.077	0.077	0.08	0.083	0.08	0.077	0.082	0.083	0.082	0.083	0.079	0.08	0.08	0.08	0.08	0.084
C04	tps1 YPEtoH + 0.06% D + С8TPP 0.25μM	0.063	0.064	0.065	0.069	0.068	0.076	0.068	0.064	0.066	0.069	0.069	0.07	0.07	0.073	0.072	0.07	0.07	0.078	0.072	0.074	0.073	0.072	0.075	0.071	0.069	0.071	0.076	0.077	0.077	0.071	0.072	0.079	0.077	0.074	0.077	0.076	0.076	0.077	0.075	0.079	0.081	0.077	0.073	0.081	0.079	0.077	0.078	0.079
C03	tps1 YPEtoH + 0.06% D + С8TPP 0.125μM	0.064	0.067	0.072	0.068	0.067	0.075	0.074	0.069	0.076	0.069	0.07	0.074	0.075	0.081	0.074	0.076	0.071	0.074	0.074	0.077	0.082	0.077	0.078	0.075	0.078	0.077	0.081	0.076	0.078	0.083	0.082	0.081	0.08	0.078	0.082	0.085	0.084	0.086	0.078	0.084	0.088	0.081	0.085	0.082	0.089	0.085	0.088	0.081
C02	tps1 YPEtoH + 0.06% D	0.064	0.06	0.065	0.064	0.064	0.063	0.063	0.064	0.069	0.069	0.066	0.068	0.073	0.069	0.069	0.075	0.075	0.075	0.073	0.07	0.072	0.075	0.075	0.071	0.073	0.072	0.078	0.074	0.073	0.077	0.074	0.076	0.076	0.075	0.077	0.083	0.076	0.077	0.081	0.081	0.077	0.075	0.079	0.076	0.075	0.075	0.082	0.076
[truncated: 152 more columns]

## Sheet: C10TPP
	Time	0 h	0 h 5 min	0 h 10 min	0 h 15 min	0 h 20 min	0 h 25 min	0 h 30 min	0 h 35 min	0 h 40 min	0 h 45 min	0 h 50 min	0 h 55 min	1 h	1 h 5 min	1 h 10 min	1 h 15 min	1 h 20 min	1 h 25 min	1 h 30 min	1 h 35 min	1 h 40 min	1 h 45 min	1 h 50 min	1 h 55 min	2 h	2 h 5 min	2 h 10 min	2 h 15 min	2 h 20 min	2 h 25 min	2 h 30 min	2 h 35 min	2 h 40 min	2 h 45 min	2 h 50 min	2 h 55 min	3 h	3 h 5 min	3 h 10 min	3 h 15 min	3 h 20 min	3 h 25 min	3 h 30 min	3 h 35 min	3 h 40 min	3 h 45 min	3 h 50 min	3 h 55 min
	2019_02_06
E01	tps1 YPEtoH + 0.06% D	0.102	0.081	0.071	0.077	0.082	0.074	0.071	0.079	0.08	0.085	0.079	0.077	0.085	0.078	0.092	0.083	0.073	0.082	0.078	0.087	0.084	0.113	0.088	0.087	0.086	0.085	0.081	0.092	0.092	0.084	0.08	0.084	0.095	0.086	0.103	0.081	0.092	0.098	0.093	0.098	0.081	0.091	0.094	0.093	0.093	0.09	0.095	0.091
D08	tps1 YPEtoH + 0.06% D + С10TPP 4μM	0.073	0.066	0.065	0.077	0.075	0.079	0.082	0.072	0.074	0.072	0.072	0.069	0.074	0.065	0.073	0.077	0.073	0.072	0.085	0.075	0.074	0.085	0.08	0.073	0.083	0.081	0.075	0.084	0.087	0.082	0.089	0.083	0.089	0.085	0.078	0.082	0.085	0.08	0.08	0.086	0.088	0.084	0.079	0.08	0.088	0.073	0.093	0.086
D07	tps1 YPEtoH + 0.06% D + С10TPP 2μM	0.074	0.073	0.068	0.072	0.072	0.072	0.073	0.073	0.078	0.088	0.075	0.065	0.079	0.076	0.068	0.077	0.078	0.076	0.068	0.083	0.07	0.075	0.073	0.082	0.073	0.077	0.078	0.078	0.086	0.07	0.095	0.087	0.079	0.081	0.091	0.082	0.081	0.081	0.086	0.082	0.077	0.09	0.081	0.083	0.081	0.097	0.085	0.09
D06	tps1 YPEtoH + 0.06% D + С10TPP 1μM	0.071	0.073	0.078	0.079	0.079	0.074	0.076	0.072	0.082	0.092	0.076	0.066	0.073	0.073	0.076	0.079	0.079	0.085	0.085	0.077	0.083	0.083	0.084	0.089	0.084	0.088	0.08	0.077	0.085	0.086	0.079	0.088	0.095	0.087	0.086	0.087	0.1	0.098	0.089	0.087	0.083	0.093	0.088	0.089	0.086	0.086	0.089	0.093
D05	tps1 YPEtoH + 0.06% D + С10TPP 0.5μM	0.08	0.065	0.073	0.06	0.066	0.071	0.067	0.063	0.067	0.07	0.065	0.071	0.069	0.066	0.077	0.077	0.068	0.068	0.076	0.077	0.066	0.08	0.08	0.082	0.071	0.081	0.078	0.068	0.081	0.071	0.079	0.08	0.078	0.084	0.086	0.086	0.073	0.079	0.078	0.069	0.082	0.078	0.075	0.082	0.076	0.083	0.072	0.077
D04	tps1 YPEtoH + 0.06% D + С10TPP 0.25μM	0.076	0.074	0.058	0.072	0.074	0.073	0.069	0.07	0.085	0.069	0.064	0.077	0.074	0.086	0.074	0.075	0.075	0.067	0.078	0.079	0.074	0.074	0.071	0.071	0.081	0.074	0.083	0.078	0.082	0.084	0.074	0.079	0.074	0.081	0.076	0.081	0.084	0.079	0.085	0.081	0.083	0.089	0.082	0.093	0.086	0.086	0.077	0.085
D03	tps1 YPEtoH + 0.06% D + С10TPP 0.125μM	0.066	0.073	0.069	0.07	0.072	0.072	0.072	0.065	0.068	0.074	0.074	0.082	0.07	0.081	0.066	0.084	0.069	0.082	0.085	0.08	0.084	0.074	0.079	0.079	0.078	0.089	0.086	0.081	0.08	0.079	0.099	0.079	0.079	0.081	0.082	0.086	0.077	0.076	0.078	0.087	0.077	0.082	0.082	0.079	0.085	0.084	0.083	0.088
D02	tps1 YPEtoH + 0.06% D + С10TPP 0.06μM	0.072	0.071	0.068	0.081	0.068	0.072	0.069	0.072	0.076	0.072	0.087	0.077	0.079	0.074	0.085	0.084	0.082	0.087	0.08	0.074	0.083	0.091	0.092	0.088	0.084	0.073	0.091	0.086	0.087	0.082	0.078	0.086	0.081	0.088	0.088	0.082	0.082	0.096	0.084	0.081	0.088	0.095	0.088	0.092	0.097	0.091	0.085	0.081
D01	tps1 YPEtoH + 0.06% D + С10TPP 0.03μM	0.07	0.063	0.066	0.069	0.066	0.073	0.07	0.087	0.075	0.082	0.083	0.076	0.083	0.083	0.08	0.087	0.083	0.083	0.087	0.085	0.085	0.086	0.078	0.082	0.086	0.091	0.094	0.082	0.082	0.08	0.083	0.08	0.083	0.088	0.092	0.091	0.08	0.083	0.086	0.093	0.086	0.096	0.087	0.081	0.091	0.085	0.101	0.087
	2019_02_08
C01	tps1 YPEtoH + 0.06% D	0.208	0.161	0.173	0.172	0.18	0.169	0.17	0.175	0.181	0.167	0.176	0.179	0.177	0.17	0.174	0.176	0.178	0.177	0.173	0.175	0.181	0.174	0.172	0.175	0.175	0.177	0.175	0.183	0.177	0.186	0.175	0.183	0.18	0.185	0.179	0.182	0.176	0.185	0.179	0.186	0.179	0.177	0.178	0.179	0.18	0.177	0.183	0.189
C08	tps1 YPEtoH + 0.06% D + С10TPP 4μM	0.168	0.172	0.175	0.179	0.172	0.167	0.177	0.169	0.173	0.172	0.18	0.177	0.199	0.182	0.174	0.176	0.188	0.166	0.179	0.175	0.174	0.179	0.182	0.172	0.176	0.172	0.172	0.177	0.183	0.177	0.18	0.183	0.18	0.18	0.178	0.178	0.176	0.184	0.184	0.186	0.182	0.179	0.18	0.192	0.18	0.182	0.174	0.18
C07	tps1 YPEtoH + 0.06% D + С10TPP 2μM	0.167	0.166	0.178	0.169	0.178	0.169	0.165	0.171	0.178	0.166	0.175	0.177	0.174	0.174	0.172	0.177	0.173	0.172	0.176	0.178	0.177	0.178	0.177	0.173	0.176	0.174	0.178	0.174	0.182	0.185	0.182	0.178	0.186	0.179	0.19	0.184	0.177	0.18	0.178	0.185	0.185	0.179	0.181	0.179	0.183	0.187	0.185	0.195
C06	tps1 YPEtoH + 0.06% D + С10TPP 1μM	0.175	0.17	0.185	0.18	0.172	0.171	0.168	0.176	0.178	0.178	0.175	0.174	0.185	0.181	0.171	0.168	0.18	0.173	0.179	0.17	0.173	0.178	0.181	0.182	0.18	0.177	0.181	0.178	0.177	0.182	0.185	0.177	0.186	0.188	0.192	0.182	0.181	0.188	0.18	0.19	0.188	0.184	0.19	0.194	0.176	0.182	0.18	0.182
C05	tps1 YPEtoH + 0.06% D + С10TPP 0.5μM	0.175	0.166	0.164	0.169	0.179	0.175	0.178	0.175	0.168	0.166	0.177	0.168	0.169	0.17	0.175	0.178	0.17	0.174	0.171	0.176	0.176	0.17	0.173	0.174	0.169	0.179	0.172	0.184	0.18	0.183	0.184	0.169	0.174	0.181	0.175	0.185	0.18	0.183	0.175	0.18	0.175	0.178	0.188	0.176	0.182	0.181	0.172	0.178
C04	tps1 YPEtoH + 0.06% D + С10TPP 0.25μM	0.167	0.171	0.174	0.173	0.171	0.173	0.173	0.168	0.181	0.163	0.175	0.171	0.172	0.173	0.174	0.171	0.173	0.179	0.173	0.174	0.181	0.179	0.179	0.176	0.178	0.17	0.172	0.176	0.178	0.184	0.182	0.172	0.178	0.172	0.174	0.176	0.182	0.177	0.177	0.181	0.185	0.18	0.179	0.182	0.184	0.176	0.174	0.187
C03	tps1 YPEtoH + 0.06% D + С10TPP 0.125μM	0.171	0.196	0.182	0.182	0.186	0.179	0.175	0.203	0.178	0.166	0.177	0.18	0.179	0.184	0.179	0.189	0.182	0.171	0.195	0.172	0.182	0.18	0.193	0.178	0.18	0.218	0.183	0.175	0.187	0.186	0.178	0.183	0.186	0.19	0.18	0.179	0.179	0.182	0.181	0.193	0.182	0.178	0.186	0.204	0.18	0.184	0.186	0.187
C02	tps1 YPEtoH + 0.06% D + С10TPP 0.06μM	0.173	0.165	0.165	0.17	0.171	0.175	0.179	0.168	0.174	0.177	0.171	0.17	0.167	0.172	0.172	0.176	0.178	0.18	0.17	0.181	0.184	0.178	0.173	0.175	0.178	0.173	0.176	0.18	0.174	0.173	0.179	0.172	0.186	0.182	0.178	0.174	0.183	0.176	0.176	0.18	0.186	0.187	0.187	0.181	0.182	0.189	0.176	0.177
[truncated: 152 more columns]

## Sheet: C12TPP
	Time	0 h	0 h 5 min	0 h 10 min	0 h 15 min	0 h 20 min	0 h 25 min	0 h 30 min	0 h 35 min	0 h 40 min	0 h 45 min	0 h 50 min	0 h 55 min	1 h	1 h 5 min	1 h 10 min	1 h 15 min	1 h 20 min	1 h 25 min	1 h 30 min	1 h 35 min	1 h 40 min	1 h 45 min	1 h 50 min	1 h 55 min	2 h	2 h 5 min	2 h 10 min	2 h 15 min	2 h 20 min	2 h 25 min	2 h 30 min	2 h 35 min	2 h 40 min	2 h 45 min	2 h 50 min	2 h 55 min	3 h	3 h 5 min	3 h 10 min	3 h 15 min	3 h 20 min	3 h 25 min	3 h 30 min	3 h 35 min	3 h 40 min	3 h 45 min	3 h 50 min	3 h 55 min
	2019-01-17
B08	tps1 YPEtoH + 0.04% D + С12TPP 2μM	0.08	0.075	0.086	0.084	0.085	0.084	0.084	0.094	0.084	0.09	0.086	0.083	0.087	0.089	0.087	0.085	0.086	0.089	0.086	0.086	0.095	0.084	0.091	0.09	0.09	0.09	0.087	0.092	0.09	0.09	0.092	0.091	0.086	0.088	0.088	0.096	0.096	0.085	0.094	0.093	0.091	0.096	0.092	0.094	0.093	0.089	0.102	0.088
B07	tps1 YPEtoH + 0.04% D + С12TPP 1μM	0.086	0.085	0.087	0.084	0.084	0.089	0.086	0.092	0.081	0.087	0.085	0.087	0.082	0.088	0.09	0.087	0.084	0.091	0.09	0.088	0.088	0.094	0.088	0.097	0.089	0.093	0.09	0.09	0.095	0.157	0.095	0.098	0.095	0.094	0.096	0.097	0.093	0.105	0.099	0.097	0.097	0.103	0.098	0.101	0.096	0.1	0.098	0.097
B06	tps1 YPEtoH + 0.04% D + С12TPP 0.5μM	0.091	0.089	0.091	0.09	0.085	0.091	0.084	0.093	0.085	0.089	0.088	0.093	0.087	0.095	0.088	0.091	0.089	0.094	0.088	0.089	0.092	0.09	0.089	0.09	0.091	0.093	0.096	0.093	0.089	0.302	0.094	0.097	0.096	0.09	0.093	0.096	0.096	0.093	0.095	0.093	0.09	0.091	0.092	0.096	0.094	0.097	0.098	0.091
B05	tps1 YPEtoH + 0.04% D + С12TPP 0.25μM	0.081	0.08	0.084	0.084	0.084	0.082	0.084	0.085	0.085	0.084	0.082	0.086	0.092	0.077	0.09	0.089	0.085	0.085	0.084	0.087	0.092	0.087	0.08	0.074	0.088	0.08	0.085	0.083	0.093	0.084	0.085	0.093	0.086	0.089	0.086	0.088	0.086	0.082	0.085	0.087	0.089	0.089	0.089	0.087	0.087	0.085	0.087	0.092
B04	tps1 YPEtoH + 0.04% D + С12TPP 0.125μM	0.086	0.085	0.08	0.09	0.09	0.083	0.084	0.087	0.09	0.089	0.087	0.087	0.087	0.091	0.088	0.091	0.09	0.085	0.087	0.09	0.084	0.083	0.088	0.094	0.089	0.087	0.089	0.085	0.093	0.089	0.091	0.088	0.095	0.085	0.087	0.092	0.095	0.094	0.093	0.097	0.09	0.087	0.088	0.092	0.087	0.09	0.09	0.092
B03	tps1 YPEtoH + 0.04% D + 0.5% EtoH (2.5μl)	0.083	0.079	0.086	0.087	0.084	0.086	0.087	0.084	0.081	0.087	0.088	0.085	0.081	0.093	0.089	0.084	0.087	0.086	0.088	0.089	0.088	0.09	0.085	0.084	0.091	0.081	0.088	0.083	0.089	0.089	0.085	0.092	0.093	0.081	0.092	0.09	0.085	0.089	0.089	0.101	0.093	0.087	0.086	0.09	0.089	0.082	0.088	0.092
B02	tps1 YPEtoH	0.084	0.09	0.089	0.088	0.085	0.097	0.097	0.104	0.1	0.104	0.101	0.108	0.106	0.112	0.103	0.111	0.121	0.123	0.124	0.122	0.128	0.132	0.132	0.137	0.132	0.136	0.147	0.142	0.147	0.142	0.155	0.151	0.152	0.16	0.163	0.166	0.16	0.177	0.173	0.186	0.178	0.183	0.183	0.19	0.185	0.183	0.193	0.207
	2019-01-23
B08	tps1 YPEtoH + 0.06% D + С12TPP 2μM	0.17	0.092	0.098	0.088	0.107	0.101	0.099	0.095	0.095	0.104	0.131	0.1	0.11	0.109	0.11	0.134	0.179	0.105	0.11	0.11	0.112	0.105	0.106	0.097	0.142	0.242	0.107	0.118	0.221	0.117	0.115	0.364	0.109	0.272	0.117	0.117	0.114	0.116	0.119	0.261	0.145	0.148	0.12	0.114	0.109	0.112	0.113	0.125
B07	tps1 YPEtoH + 0.06% D + С12TPP 1μM	0.111	0.097	0.1	0.1	0.136	0.105	0.118	0.116	0.109	0.106	0.107	0.119	0.104	0.127	0.109	0.108	0.117	0.12	0.114	0.117	0.106	0.11	0.112	0.117	0.119	0.116	0.213	0.116	0.123	0.123	0.116	0.112	0.117	0.113	0.127	0.114	0.12	0.119	0.123	0.12	0.124	0.118	0.124	0.12	0.131	0.134	0.129	0.127
B06	tps1 YPEtoH + 0.06% D + С12TPP 0.5μM	0.112	0.111	0.113	0.115	0.105	0.115	0.104	0.11	0.112	0.11	0.11	0.118	0.129	0.114	0.112	0.123	0.142	0.115	0.119	0.129	0.122	0.127	0.132	0.126	0.169	0.128	0.119	0.127	0.135	0.127	0.134	0.134	0.185	0.131	0.129	0.125	0.136	0.126	0.134	0.175	0.133	0.143	0.127	0.141	0.133	0.137	0.134	0.136
B05	tps1 YPEtoH + 0.06% D + С12TPP 0.25μM	0.117	0.106	0.116	0.109	0.179	0.107	0.107	0.118	0.118	0.116	0.117	0.111	0.119	0.128	0.122	0.108	0.131	0.125	0.128	0.122	0.165	0.117	0.122	0.264	0.125	0.191	0.12	0.131	0.134	0.121	0.132	0.133	0.12	0.137	0.133	0.13	0.168	0.14	0.136	0.134	0.135	0.134	0.137	0.134	0.138	0.136	0.143	0.147
B04	tps1 YPEtoH + 0.06% D + С12TPP 0.125μM	0.111	0.107	0.104	0.113	0.104	0.108	0.114	0.112	0.114	0.117	0.114	0.111	0.117	0.164	0.113	0.124	0.116	0.131	0.116	0.124	0.125	0.124	0.125	0.118	0.118	0.122	0.12	0.132	0.131	0.137	0.123	0.211	0.13	0.127	0.131	0.129	0.128	0.135	0.131	0.13	0.133	0.13	0.133	0.136	0.14	0.131	0.137	0.137
B03	tps1 YPEtoH + 0.06% D + 0.5% EtoH (2.5μl)	0.109	0.096	0.102	0.109	0.107	0.101	0.109	0.112	0.111	0.117	0.123	0.117	0.117	0.113	0.118	0.11	0.122	0.11	0.118	0.112	0.125	0.122	0.132	0.117	0.122	0.118	0.12	0.126	0.136	0.134	0.132	0.138	0.129	0.13	0.125	0.125	0.128	0.135	0.12	0.136	0.13	0.129	0.137	0.135	0.127	0.134	0.143	0.132
B02	tps1 YPEtoH	0.123	0.118	0.114	0.11	0.108	0.363	0.123	0.119	0.123	0.14	0.149	0.147	0.15	0.152	0.14	0.156	0.155	0.163	0.377	0.174	0.157	0.248	0.165	0.219	0.182	0.172	0.198	0.21	0.193	0.21	0.216	0.208	0.203	0.201	0.212	0.22	0.21	0.223	0.23	0.235	0.252	0.251	0.24	0.249	0.257	0.264	0.259	0.441
	2019-01-24
A08	tps1 YPEtoH + 0.06% D + С12TPP 2mM	0.015	0.009	0.016	0.011	0.015	0.018	0.017	0.016	0.014	0.02	0.013	0.014	0.016	0.022	0.015	0.015	0.021	0.013	0.014	0.018	0.015	0.019	0.017	0.014	0.017	0.019	0.021	0.015	0.016	0.022	0.017	0.021	0.015	0.017	0.016	0.015	0.022	0.015	0.027	0.017	0.02	0.039	0.021	0.02	0.021	0.019	0.023	0.022
A07	tps1 YPEtoH + 0.06% D + С12TPP 1mM	0.022	0.022	0.026	0.024	0.027	0.021	0.026	0.028	0.022	0.024	0.029	0.022	0.023	0.026	0.03	0.03	0.021	0.027	0.025	0.024	0.036	0.027	0.036	0.029	0.029	0.031	0.036	0.029	0.032	0.027	0.029	0.035	0.034	0.031	0.028	0.03	0.035	0.036	0.028	0.032	0.04	0.038	0.04	0.032	0.031	0.037	0.033	0.039
A06	tps1 YPEtoH + 0.06% D + С12TPP 0.5mM	0.033	0.025	0.025	0.034	0.031	0.028	0.028	0.034	0.034	0.031	0.035	0.028	0.031	0.038	0.029	0.036	0.032	0.031	0.032	0.03	0.039	0.036	0.036	0.037	0.036	0.034	0.036	0.028	0.034	0.03	0.037	0.037	0.032	0.043	0.047	0.037	0.039	0.035	0.035	0.043	0.036	0.04	0.036	0.042	0.038	0.047	0.037	0.036
A05	tps1 YPEtoH + 0.06% D + С12TPP 0.25mM	0.035	0.031	0.038	0.033	0.028	0.034	0.033	0.059	0.034	0.038	0.034	0.036	0.041	0.04	0.032	0.035	0.041	0.038	0.039	0.035	0.041	0.034	0.039	0.039	0.033	0.035	0.032	0.038	0.04	0.036	0.037	0.043	0.04	0.04	0.039	0.042	0.04	0.039	0.035	0.042	0.043	0.044	0.039	0.045	0.043	0.041	0.057	0.037
A04	tps1 YPEtoH + 0.06% D + С12TPP 0.125mM	0.044	0.041	0.046	0.046	0.041	0.046	0.043	0.046	0.037	0.045	0.049	0.044	0.045	0.042	0.038	0.05	0.049	0.049	0.053	0.044	0.047	0.045	0.043	0.045	0.053	0.049	0.055	0.048	0.051	0.048	0.056	0.046	0.048	0.05	0.051	0.047	0.05	0.044	0.047	0.054	0.053	0.051	0.05	0.048	0.055	0.055	0.051	0.057
A03	tps1 YPEtoH + 0.06% D + 0.5% EtoH (2.5μl)	0.054	0.045	0.049	0.047	0.048	0.048	0.041	0.042	0.049	0.05	0.048	0.052	0.048	0.05	0.059	0.051	0.049	0.05	0.054	0.054	0.053	0.052	0.052	0.056	0.051	0.049	0.05	0.059	0.056	0.054	0.051	0.055	0.056	0.054	0.052	0.049	0.055	0.055	0.055	0.049	0.05	0.059	0.053	0.058	0.061	0.056	0.06	0.048
A02	tps1 YPEtoH	0.052	0.051	0.06	0.055	0.055	0.065	0.066	0.055	0.063	0.061	0.061	0.069	0.072	0.066	0.072	0.066	0.077	0.079	0.07	0.074	0.078	0.079	0.077	0.074	0.082	0.088	0.081	0.073	0.09	0.088	0.096	0.088	0.086	0.091	0.099	0.092	0.099	0.099	0.104	0.108	0.109	0.109	0.113	0.123	0.116	0.119	0.123	0.124
	2019-01-29
E08	tps1 YPEtoH + 0.06% D + С12TPP 4μM	0.069	0.064	0.066	0.071	0.075	0.08	0.079	0.083	0.078	0.08	0.076	0.075	0.073	0.067	0.072	0.073	0.067	0.07	0.068	0.075	0.074	0.071	0.075	0.07	0.074	0.077	0.07	0.078	0.075	0.077	0.067	0.084	0.08	0.069	0.069	0.08	0.075	0.075	0.073	0.069	0.077	0.077	0.074	0.083	0.072	0.083	0.073	0.067
E07	tps1 YPEtoH + 0.06% D + С12TPP 2μM	0.075	0.065	0.072	0.069	0.068	0.071	0.079	0.065	0.075	0.08	0.073	0.074	0.072	0.081	0.072	0.068	0.076	0.077	0.078	0.082	0.077	0.08	0.078	0.069	0.073	0.071	0.074	0.069	0.081	0.08	0.076	0.073	0.093	0.089	0.083	0.08	0.076	0.077	0.072	0.082	0.068	0.071	0.067	0.076	0.08	0.086	0.074	0.075
E06	tps1 YPEtoH + 0.06% D + С12TPP 1μM	0.06	0.072	0.067	0.064	0.063	0.068	0.058	0.068	0.068	0.068	0.07	0.067	0.065	0.075	0.072	0.073	0.076	0.068	0.071	0.066	0.079	0.081	0.083	0.08	0.081	0.079	0.08	0.073	0.071	0.087	0.088	0.072	0.076	0.08	0.083	0.108	0.084	0.079	0.09	0.077	0.08	0.087	0.077	0.085	0.085	0.077	0.091	0.09
E05	tps1 YPEtoH + 0.06% D + С12TPP 0.5μM	0.085	0.068	0.07	0.068	0.068	0.073	0.077	0.079	0.075	0.069	0.076	0.075	0.078	0.084	0.076	0.079	0.077	0.072	0.078	0.075	0.08	0.082	0.08	0.076	0.072	0.081	0.083	0.08	0.087	0.086	0.093	0.08	0.083	0.079	0.082	0.086	0.086	0.078	0.084	0.091	0.08	0.09	0.086	0.089	0.087	0.088	0.086	0.095
E04	tps1 YPEtoH + 0.06% D + С12TPP 0.25μM	0.063	0.076	0.066	0.061	0.065	0.078	0.063	0.068	0.069	0.068	0.075	0.068	0.068	0.072	0.063	0.082	0.074	0.087	0.075	0.072	0.064	0.072	0.073	0.081	0.079	0.069	0.064	0.075	0.072	0.068	0.073	0.075	0.074	0.074	0.076	0.069	0.085	0.084	0.07	0.086	0.075	0.076	0.076	0.079	0.075	0.074	0.074	0.075
E03	tps1 YPEtoH + 0.06% D + С12TPP 0.125μM	0.072	0.084	0.073	0.077	0.068	0.076	0.084	0.076	0.078	0.078	0.075	0.086	0.084	0.086	0.08	0.068	0.079	0.075	0.079	0.085	0.077	0.077	0.073	0.084	0.084	0.074	0.07	0.072	0.084	0.078	0.079	0.075	0.089	0.077	0.08	0.078	0.083	0.085	0.089	0.088	0.086	0.082	0.082	0.081	0.087	0.087	0.085	0.082
E02	tps1 YPEtoH + 0.06% D + С12TPP 0.06μM	0.071	0.055	0.068	0.078	0.068	0.06	0.079	0.071	0.073	0.077	0.073	0.066	0.069	0.079	0.067	0.077	0.077	0.072	0.072	0.082	0.074	0.073	0.082	0.073	0.06	0.066	0.082	0.079	0.078	0.079	0.076	0.085	0.089	0.079	0.077	0.074	0.072	0.075	0.078	0.077	0.075	0.075	0.078	0.076	0.081	0.07	0.079	0.081
E01	tps1 YPEtoH + 0.06% D + С12TPP 0.03μM	0.064	0.075	0.073	0.065	0.079	0.076	0.099	0.082	0.08	0.084	0.083	0.082	0.093	0.086	0.101	0.078	0.085	0.09	0.079	0.083	0.085	0.077	0.079	0.092	0.077	0.083	0.086	0.081	0.087	0.08	0.092	0.084	0.09	0.084	0.098	0.096	0.083	0.091	0.094	0.09	0.089	0.089	0.094	0.082	0.086	0.089	0.088	0.093
A04	tps1 YPEtoH + 0.06% D + 0.5% EtoH (2.5μl)	0.08	0.059	0.064	0.056	0.065	0.056	0.058	0.065	0.069	0.05	0.065	0.062	0.065	0.058	0.065	0.062	0.064	0.055	0.068	0.059	0.066	0.065	0.065	0.058	0.066	0.065	0.069	0.068	0.059	0.069	0.067	0.066	0.072	0.066	0.072	0.07	0.077	0.068	0.073	0.067	0.068	0.064	0.071	0.064	0.066	0.069	0.068	0.067
A03	tps1 YPEtoH + 0.06% D	0.085	0.054	0.06	0.06	0.062	0.063	0.055	0.062	0.058	0.062	0.063	0.059	0.056	0.065	0.063	0.063	0.064	0.065	0.065	0.056	0.063	0.07	0.066	0.065	0.065	0.054	0.066	0.065	0.066	0.065	0.064	0.063	0.06	0.072	0.063	0.062	0.067	0.071	0.069	0.06	0.06	0.064	0.072	0.074	0.073	0.07	0.062	0.071
	2019-01-31
E08	tps1 YPEtoH + 0.06% D + С12TPP 4μM	0.067	0.047	0.057	0.071	0.043	0.048	0.065	0.074	0.07	0.065	0.069	0.067	0.058	0.07	0.059	0.062	0.043	0.066	0.065	0.06	0.064	0.064	0.062	0.063	0.069	0.066	0.073	0.07	0.061	0.063	0.064	0.072	0.066	0.078	0.04	0.073	0.066	0.06	0.069	0.072	0.065	0.065	0.03	0.068	0.062	0.063	0.066	0.078
E07	tps1 YPEtoH + 0.06% D + С12TPP 2μM	0.078	0.053	0.07	0.078	0.044	0.051	0.072	0.074	0.072	0.062	0.068	0.063	0.068	0.064	0.068	0.069	0.057	0.07	0.068	0.069	0.072	0.074	0.077	0.065	0.07	0.076	0.072	0.064	0.074	0.077	0.065	0.07	0.073	0.072	0.047	0.087	0.071	0.073	0.071	0.071	0.069	0.076	0.046	0.071	0.076	0.071	0.081	0.075
E06	tps1 YPEtoH + 0.06% D + С12TPP 1μM	0.083	0.055	0.069	0.071	0.059	0.052	0.073	0.08	0.075	0.075	0.077	0.074	0.077	0.08	0.079	0.067	0.064	0.078	0.079	0.087	0.081	0.089	0.074	0.089	0.078	0.087	0.079	0.085	0.085	0.079	0.084	0.077	0.079	0.076	0.061	0.082	0.076	0.082	0.076	0.086	0.081	0.08	0.057	0.078	0.09	0.092	0.083	0.086
E05	tps1 YPEtoH + 0.06% D + С12TPP 0.5μM	0.071	0.05	0.069	0.073	0.036	0.051	0.065	0.076	0.071	0.069	0.075	0.073	0.072	0.078	0.072	0.069	0.063	0.072	0.076	0.076	0.069	0.068	0.075	0.064	0.08	0.076	0.088	0.071	0.08	0.08	0.082	0.075	0.073	0.068	0.046	0.076	0.086	0.082	0.078	0.079	0.083	0.08	0.055	0.091	0.077	0.079	0.079	0.089
E04	tps1 YPEtoH + 0.06% D + С12TPP 0.25μM	0.07	0.053	0.063	0.078	0.042	0.051	0.072	0.067	0.069	0.069	0.073	0.073	0.065	0.078	0.073	0.071	0.063	0.073	0.077	0.076	0.076	0.078	0.07	0.07	0.078	0.085	0.071	0.078	0.07	0.075	0.076	0.074	0.078	0.079	0.046	0.078	0.084	0.088	0.082	0.086	0.081	0.078	0.055	0.088	0.089	0.085	0.085	0.077
E03	tps1 YPEtoH + 0.06% D + С12TPP 0.125μM	0.067	0.044	0.07	0.077	0.039	0.057	0.069	0.082	0.072	0.071	0.084	0.077	0.078	0.076	0.078	0.071	0.07	0.085	0.077	0.085	0.085	0.091	0.082	0.079	0.082	0.086	0.082	0.083	0.08	0.087	0.083	0.089	0.091	0.08	0.054	0.083	0.085	0.097	0.085	0.085	0.087	0.084	0.058	0.078	0.085	0.093	0.095	0.089
E02	tps1 YPEtoH + 0.06% D + С12TPP 0.06μM	0.069	0.049	0.065	0.071	0.041	0.051	0.081	0.074	0.072	0.075	0.074	0.078	0.07	0.085	0.075	0.07	0.065	0.08	0.071	0.087	0.082	0.082	0.077	0.072	0.079	0.08	0.08	0.076	0.085	0.075	0.086	0.08	0.073	0.082	0.051	0.074	0.071	0.081	0.078	0.085	0.082	0.081	0.061	0.084	0.08	0.083	0.084	0.08
E01	tps1 YPEtoH + 0.06% D	0.07	0.065	0.076	0.07	0.06	0.067	0.081	0.076	0.078	0.08	0.075	0.081	0.079	0.078	0.075	0.08	0.076	0.095	0.085	0.09	0.092	0.087	0.092	0.074	0.082	0.097	0.088	0.083	0.094	0.084	0.096	0.083	0.089	0.094	0.063	0.101	0.087	0.095	0.088	0.106	0.094	0.097	0.067	0.102	0.093	0.094	0.096	0.09
	2019-02-01
E08	tps1 YPEtoH + 0.06% D + С12TPP 4μM	0.073	0.07	0.062	0.071	0.075	0.072	0.07	0.061	0.077	0.081	0.072	0.068	0.078	0.071	0.082	0.069	0.067	0.075	0.078	0.068	0.061	0.069	0.076	0.061	0.08	0.065	0.064	0.069	0.07	0.072	0.07	0.071	0.069	0.071	0.074	0.068	0.064	0.075	0.067	0.074	0.068	0.077	0.078	0.081	0.073	0.078	0.069	0.063
E07	tps1 YPEtoH + 0.06% D + С12TPP 2μM	0.08	0.075	0.072	0.072	0.068	0.065	0.076	0.077	0.067	0.072	0.071	0.077	0.086	0.071	0.075	0.073	0.065	0.075	0.08	0.08	0.074	0.066	0.074	0.054	0.067	0.07	0.078	0.07	0.073	0.075	0.071	0.074	0.081	0.079	0.061	0.074	0.079	0.076	0.072	0.063	0.079	0.076	0.075	0.078	0.078	0.083	0.081	0.074
E06	tps1 YPEtoH + 0.06% D + С12TPP 1μM	0.061	0.063	0.07	0.065	0.067	0.066	0.067	0.068	0.085	0.069	0.075	0.075	0.068	0.075	0.081	0.076	0.074	0.075	0.08	0.069	0.083	0.083	0.075	0.063	0.085	0.075	0.078	0.08	0.093	0.078	0.086	0.079	0.085	0.089	0.084	0.081	0.084	0.093	0.084	0.084	0.099	0.087	0.089	0.087	0.085	0.084	0.088	0.093
E05	tps1 YPEtoH + 0.06% D + С12TPP 0.5μM	0.083	0.067	0.067	0.074	0.069	0.074	0.075	0.075	0.075	0.068	0.069	0.075	0.067	0.09	0.078	0.07	0.076	0.078	0.077	0.085	0.084	0.081	0.078	0.067	0.075	0.072	0.084	0.081	0.08	0.08	0.076	0.078	0.09	0.076	0.084	0.081	0.083	0.079	0.084	0.08	0.088	0.087	0.082	0.085	0.08	0.096	0.088	0.079
E04	tps1 YPEtoH + 0.06% D + С12TPP 0.25μM	0.079	0.077	0.081	0.083	0.079	0.077	0.078	0.078	0.073	0.089	0.075	0.072	0.078	0.071	0.087	0.076	0.078	0.086	0.077	0.072	0.082	0.08	0.08	0.071	0.08	0.079	0.087	0.08	0.093	0.075	0.087	0.081	0.089	0.085	0.082	0.09	0.087	0.079	0.081	0.09	0.083	0.088	0.091	0.09	0.081	0.085	0.082	0.093
E03	tps1 YPEtoH + 0.06% D + С12TPP 0.125μM	0.077	0.071	0.079	0.075	0.081	0.077	0.078	0.093	0.092	0.084	0.095	0.087	0.078	0.078	0.088	0.082	0.079	0.086	0.089	0.081	0.084	0.083	0.083	0.074	0.083	0.09	0.084	0.082	0.084	0.083	0.091	0.09	0.084	0.089	0.088	0.077	0.09	0.094	0.088	0.087	0.093	0.089	0.079	0.086	0.091	0.084	0.082	0.087
E02	tps1 YPEtoH + 0.06% D + С12TPP 0.06μM	0.078	0.068	0.071	0.072	0.087	0.073	0.074	0.084	0.079	0.085	0.082	0.078	0.089	0.086	0.086	0.083	0.083	0.086	0.087	0.092	0.083	0.076	0.077	0.069	0.088	0.089	0.092	0.08	0.084	0.088	0.083	0.082	0.087	0.083	0.093	0.087	0.093	0.076	0.084	0.095	0.091	0.086	0.086	0.093	0.085	0.085	0.094	0.079
E01	tps1 YPEtoH + 0.06% D	0.084	0.064	0.07	0.083	0.077	0.067	0.071	0.074	0.073	0.083	0.076	0.078	0.08	0.085	0.08	0.084	0.09	0.086	0.088	0.088	0.089	0.087	0.074	0.069	0.076	0.084	0.086	0.081	0.095	0.087	0.085	0.091	0.092	0.09	0.085	0.078	0.082	0.086	0.086	0.083	0.081	0.095	0.093	0.087	0.083	0.094	0.089	0.101
	2019-02-06
E08	tps1 YPEtoH + 0.06% D + С12TPP 4μM	0.084	0.073	0.054	0.065	0.069	0.058	0.067	0.08	0.079	0.075	0.077	0.067	0.073	0.075	0.073	0.065	0.066	0.07	0.079	0.072	0.067	0.067	0.066	0.065	0.068	0.072	0.072	0.07	0.081	0.071	0.065	0.063	0.076	0.069	0.074	0.07	0.073	0.066	0.064	0.067	0.067	0.063	0.073	0.07	0.088	0.067	0.067	0.073
E07	tps1 YPEtoH + 0.06% D + С12TPP 2μM	0.075	0.069	0.057	0.065	0.083	0.068	0.071	0.074	0.065	0.075	0.076	0.066	0.07	0.067	0.076	0.069	0.072	0.069	0.079	0.08	0.071	0.079	0.077	0.074	0.088	0.072	0.08	0.1	0.08	0.077	0.077	0.071	0.075	0.077	0.086	0.081	0.081	0.073	0.073	0.073	0.082	0.08	0.08	0.074	0.077	0.074	0.078	0.069
E06	tps1 YPEtoH + 0.06% D + С12TPP 1μM	0.073	0.069	0.068	0.068	0.074	0.074	0.065	0.068	0.065	0.072	0.076	0.078	0.073	0.074	0.069	0.075	0.078	0.077	0.079	0.085	0.08	0.08	0.085	0.085	0.08	0.072	0.082	0.079	0.073	0.082	0.079	0.077	0.08	0.081	0.093	0.084	0.087	0.086	0.091	0.082	0.086	0.092	0.087	0.08	0.083	0.087	0.089	0.081
E05	tps1 YPEtoH + 0.06% D + С12TPP 0.5μM	0.07	0.076	0.076	0.067	0.062	0.066	0.07	0.068	0.073	0.072	0.07	0.078	0.075	0.081	0.079	0.082	0.073	0.068	0.08	0.078	0.073	0.082	0.085	0.08	0.087	0.081	0.086	0.088	0.079	0.079	0.079	0.082	0.079	0.085	0.111	0.088	0.083	0.08	0.087	0.088	0.094	0.087	0.088	0.088	0.085	0.082	0.088	0.093
E04	tps1 YPEtoH + 0.06% D + С12TPP 0.25μM	0.07	0.061	0.065	0.074	0.081	0.067	0.084	0.079	0.064	0.073	0.07	0.074	0.069	0.07	0.064	0.071	0.073	0.079	0.075	0.07	0.074	0.067	0.072	0.084	0.075	0.069	0.082	0.074	0.08	0.081	0.088	0.081	0.08	0.08	0.087	0.085	0.081	0.081	0.082	0.078	0.078	0.078	0.083	0.076	0.091	0.084	0.079	0.085
E03	tps1 YPEtoH + 0.06% D + С12TPP 0.125μM	0.07	0.075	0.069	0.085	0.078	0.072	0.071	0.077	0.088	0.071	0.079	0.081	0.075	0.073	0.079	0.083	0.078	0.081	0.077	0.086	0.077	0.082	0.092	0.082	0.084	0.09	0.089	0.094	0.092	0.086	0.091	0.09	0.086	0.092	0.08	0.085	0.095	0.09	0.08	0.09	0.083	0.086	0.094	0.084	0.093	0.076	0.093	0.084
E02	tps1 YPEtoH + 0.06% D + С12TPP 0.06μM	0.073	0.066	0.072	0.069	0.065	0.084	0.074	0.081	0.067	0.069	0.08	0.072	0.075	0.077	0.071	0.081	0.075	0.082	0.081	0.075	0.083	0.065	0.081	0.082	0.089	0.082	0.084	0.077	0.081	0.085	0.077	0.086	0.084	0.081	0.077	0.081	0.081	0.087	0.086	0.078	0.088	0.072	0.084	0.086	0.079	0.087	0.091	0.079
E01	tps1 YPEtoH + 0.06% D	0.102	0.081	0.071	0.077	0.082	0.074	0.071	0.079	0.08	0.085	0.079	0.077	0.085	0.078	0.092	0.083	0.073	0.082	0.078	0.087	0.084	0.113	0.088	0.087	0.086	0.085	0.081	0.092	0.092	0.084	0.08	0.084	0.095	0.086	0.103	0.081	0.092	0.098	0.093	0.098	0.081	0.091	0.094	0.093	0.093	0.09	0.095	0.091
	2019-02-21
	26.02.2019 D 0.12%
	2019-03-01
D01	tps1 YPEtoH + 0.06% D	0.089	0.092	0.102	0.099	0.098	0.098	0.103	0.101	0.1	0.103	0.104	0.102	0.105	0.102	0.104	0.106	0.107	0.102	0.107	0.102	0.109	0.109	0.114	0.113	0.108	0.11	0.11	0.105	0.114	0.114	0.105	0.112	0.106	0.12	0.109	0.114	0.116	0.121	0.116	0.12	0.112	0.111	0.113	0.115	0.1	0.121	0.112	0.113
B08	tps1 YPEtoH + 0.06% D + С12TPP 4μM	0.094	0.095	0.091	0.088	0.087	0.093	0.096	0.086	0.101	0.099	0.102	0.104	0.096	0.097	0.103	0.092	0.093	0.101	0.105	0.099	0.106	0.097	0.103	0.097	0.096	0.099	0.098	0.104	0.099	0.099	0.098	0.103	0.111	0.1	0.102	0.098	0.096	0.099	0.101	0.107	0.101	0.093	0.097	0.096	0.099	0.101	0.108	0.093
B07	tps1 YPEtoH + 0.06% D + С12TPP 2μM	0.081	0.097	0.09	0.096	0.1	0.094	0.087	0.087	0.094	0.093	0.1	0.095	0.093	0.095	0.101	0.091	0.099	0.099	0.101	0.094	0.103	0.106	0.099	0.097	0.108	0.107	0.105	0.103	0.101	0.109	0.098	0.1	0.104	0.104	0.104	0.105	0.109	0.109	0.112	0.108	0.096	0.1	0.107	0.101	0.113	0.111	0.108	0.101
B06	tps1 YPEtoH + 0.06% D + С12TPP 1μM	0.089	0.088	0.096	0.09	0.099	0.098	0.092	0.093	0.092	0.098	0.1	0.097	0.092	0.092	0.102	0.099	0.091	0.099	0.098	0.103	0.096	0.093	0.099	0.103	0.105	0.1	0.103	0.108	0.104	0.105	0.109	0.103	0.105	0.1	0.106	0.109	0.097	0.108	0.107	0.112	0.111	0.094	0.111	0.107	0.106	0.106	0.112	0.107
B05	tps1 YPEtoH + 0.06% D + С12TPP 0.5μM	0.088	0.091	0.098	0.083	0.093	0.088	0.088	0.094	0.098	0.098	0.101	0.098	0.115	0.095	0.102	0.094	0.102	0.1	0.097	0.107	0.096	0.105	0.092	0.101	0.107	0.101	0.101	0.1	0.103	0.102	0.098	0.101	0.096	0.105	0.111	0.099	0.103	0.101	0.106	0.099	0.105	0.101	0.105	0.102	0.111	0.1	0.107	0.112
B04	tps1 YPEtoH + 0.06% D + С12TPP 0.25μM	0.087	0.094	0.095	0.096	0.096	0.091	0.089	0.091	0.088	0.095	0.094	0.096	0.098	0.097	0.104	0.097	0.102	0.089	0.097	0.093	0.091	0.101	0.094	0.105	0.093	0.102	0.106	0.107	0.109	0.109	0.1	0.097	0.098	0.106	0.099	0.103	0.1	0.106	0.102	0.111	0.101	0.101	0.094	0.1	0.108	0.101	0.101	0.104
B03	tps1 YPEtoH + 0.06% D + С12TPP 0.125μM	0.088	0.094	0.095	0.097	0.089	0.095	0.088	0.088	0.092	0.092	0.093	0.098	0.084	0.098	0.098	0.104	0.095	0.09	0.099	0.098	0.098	0.101	0.097	0.105	0.096	0.096	0.106	0.1	0.106	0.092	0.101	0.111	0.111	0.101	0.101	0.101	0.103	0.101	0.107	0.107	0.103	0.103	0.1	0.105	0.108	0.108	0.102	0.102
B02	tps1 YPEtoH + 0.06% D + С12TPP 0.06μM	0.092	0.101	0.085	0.092	0.092	0.097	0.096	0.095	0.094	0.093	0.091	0.098	0.095	0.102	0.091	0.108	0.1	0.097	0.101	0.09	0.099	0.091	0.105	0.105	0.108	0.097	0.103	0.103	0.099	0.103	0.1	0.103	0.108	0.101	0.104	0.099	0.099	0.109	0.105	0.105	0.101	0.11	0.106	0.104	0.104	0.106	0.096	0.103
	2019-03-05
E08	tps1 YPEtoH + 0.06% D + С12TPP 4μM	0.108	0.105	0.095	0.1	0.105	0.106	0.109	0.098	0.109	0.106	0.108	0.117	0.106	0.121	0.111	0.112	0.127	0.125	0.105	0.133	0.113	0.12	0.111	0.114	0.126	0.123	0.12	0.117	0.119	0.123	0.129	0.123	0.118	0.126	0.125	0.125	0.122	0.129	0.126	0.131	0.136	0.128	0.122	0.116	0.125	0.121	0.119	0.127
E07	tps1 YPEtoH + 0.06% D + С12TPP 2μM	0.109	0.107	0.102	0.097	0.115	0.117	0.104	0.099	0.104	0.109	0.114	0.105	0.113	0.112	0.106	0.102	0.118	0.11	0.114	0.11	0.111	0.1	0.106	0.11	0.109	0.113	0.122	0.113	0.115	0.12	0.118	0.114	0.119	0.106	0.115	0.121	0.121	0.121	0.112	0.114	0.123	0.118	0.113	0.118	0.119	0.126	0.12	0.116
E06	tps1 YPEtoH + 0.06% D + С12TPP 1μM	0.099	0.095	0.102	0.105	0.107	0.103	0.108	0.107	0.102	0.098	0.101	0.101	0.11	0.108	0.103	0.105	0.097	0.103	0.114	0.103	0.111	0.109	0.101	0.102	0.101	0.109	0.12	0.12	0.109	0.117	0.11	0.105	0.111	0.107	0.104	0.118	0.107	0.114	0.111	0.115	0.105	0.114	0.107	0.116	0.115	0.111	0.112	0.105
E05	tps1 YPEtoH + 0.06% D + С12TPP 0.5μM	0.106	0.105	0.11	0.115	0.098	0.095	0.106	0.111	0.101	0.1	0.111	0.106	0.118	0.101	0.107	0.107	0.111	0.122	0.109	0.106	0.109	0.097	0.105	0.109	0.119	0.103	0.117	0.103	0.105	0.116	0.106	0.106	0.105	0.114	0.101	0.122	0.109	0.105	0.112	0.115	0.115	0.11	0.114	0.114	0.114	0.127	0.12	0.12
E04	tps1 YPEtoH + 0.06% D + С12TPP 0.25μM	0.106	0.11	0.115	0.105	0.109	0.099	0.111	0.106	0.11	0.105	0.102	0.106	0.111	0.108	0.111	0.121	0.121	0.108	0.114	0.108	0.118	0.114	0.117	0.114	0.116	0.118	0.116	0.114	0.114	0.105	0.106	0.117	0.11	0.111	0.121	0.11	0.115	0.115	0.119	0.121	0.111	0.116	0.118	0.111	0.113	0.123	0.116	0.113
E03	tps1 YPEtoH + 0.06% D + С12TPP 0.125μM	0.11	0.104	0.11	0.104	0.104	0.102	0.097	0.1	0.101	0.11	0.107	0.112	0.098	0.104	0.118	0.103	0.097	0.107	0.099	0.108	0.101	0.106	0.11	0.107	0.117	0.109	0.114	0.093	0.102	0.108	0.1	0.111	0.119	0.114	0.099	0.119	0.112	0.109	0.113	0.106	0.104	0.12	0.109	0.109	0.113	0.112	0.115	0.105
E02	tps1 YPEtoH + 0.06% D + С12TPP 0.06μM	0.103	0.113	0.108	0.106	0.099	0.107	0.096	0.093	0.108	0.099	0.109	0.109	0.108	0.101	0.105	0.1	0.102	0.106	0.095	0.114	0.105	0.1	0.104	0.105	0.107	0.108	0.1	0.096	0.117	0.108	0.103	0.096	0.108	0.093	0.106	0.107	0.107	0.111	0.104	0.105	0.115	0.113	0.1	0.104	0.109	0.115	0.106	0.103
E01	tps1 YPEtoH + 0.06% D	0.104	0.1	0.104	0.104	0.107	0.109	0.102	0.104	0.109	0.112	0.112	0.106	0.111	0.112	0.115	0.107	0.107	0.109	0.108	0.112	0.105	0.099	0.096	0.109	0.106	0.114	0.113	0.123	0.109	0.111	0.113	0.123	0.114	0.107	0.116	0.107	0.122	0.116	0.11	0.124	0.116	0.113	0.11	0.105	0.114	0.113	0.115	0.113
	2019-04-04
F08	tps1 (клон 4) YPEtoH + 0.06% D + С12TPP 4μM	0.203	0.194	0.201	0.2	0.201	0.197	0.195	0.196	0.199	0.2	0.193	0.198	0.202	0.195	0.198	0.201	0.203	0.2	0.204	0.203	0.202	0.196	0.195	0.198	0.2	0.196	0.199	0.196	0.197	0.198	0.202	0.2	0.202	0.196	0.2	0.203	0.196	0.195	0.194	0.207	0.195	0.202	0.204	0.202	0.202	0.204	0.194	0.197
F07	tps1 (клон 4) YPEtoH + 0.06% D + С12TPP 2μM	0.209	0.202	0.21	0.206	0.203	0.204	0.207	0.203	0.206	0.215	0.206	0.198	0.207	0.205	0.209	0.209	0.214	0.205	0.208	0.205	0.212	0.21	0.208	0.217	0.213	0.209	0.213	0.216	0.21	0.212	0.209	0.213	0.215	0.219	0.209	0.217	0.214	0.216	0.219	0.224	0.228	0.222	0.219	0.221	0.218	0.224	0.223	0.223
F06	tps1 (клон 4) YPEtoH + 0.06% D + С12TPP 1μM	0.274	0.264	0.264	0.263	0.256	0.264	0.25	0.248	0.241	0.24	0.224	0.223	0.216	0.213	0.225	0.236	0.221	0.217	0.217	0.215	0.213	0.217	0.215	0.216	0.228	0.225	0.222	0.22	0.22	0.22	0.226	0.225	0.215	0.22	0.221	0.23	0.227	0.222	0.223	0.232	0.231	0.23	0.225	0.239	0.227	0.225	0.231	0.236
F05	tps1 (клон 4) YPEtoH + 0.06% D + С12TPP 0.5μM	0.294	0.287	0.281	0.287	0.293	0.279	0.282	0.285	0.28	0.276	0.258	0.265	0.256	0.253	0.262	0.281	0.268	0.254	0.25	0.234	0.234	0.236	0.233	0.24	0.248	0.226	0.239	0.218	0.223	0.212	0.215	0.22	0.214	0.224	0.207	0.209	0.214	0.202	0.21	0.209	0.216	0.215	0.223	0.21	0.217	0.21	0.218	0.215
F04	tps1 (клон 4) YPEtoH + 0.06% D + С12TPP 0.25μM	0.501	0.453	0.41	0.415	0.418	0.415	0.426	0.388	0.39	0.369	0.363	0.348	0.358	0.372	0.353	0.384	0.362	0.346	0.353	0.349	0.337	0.333	0.337	0.332	0.329	0.342	0.317	0.323	0.32	0.317	0.327	0.324	0.342	0.318	0.328	0.309	0.328	0.324	0.31	0.308	0.307	0.308	0.3	0.314	0.302	0.305	0.305	0.304
F03	tps1 YPEtoH + 0.06% D	0.474	0.471	0.497	0.533	0.539	0.494	0.507	0.52	0.494	0.495	0.473	0.449	0.451	0.43	0.436	0.484	0.446	0.428	0.443	0.406	0.421	0.425	0.405	0.419	0.433	0.405	0.404	0.387	0.399	0.391	0.391	0.407	0.382	0.424	0.419	0.379	0.394	0.373	0.382	0.382	0.368	0.389	0.377	0.358	0.375	0.37	0.368	0.377
	2019-04-16
F02	tps1 YPEtoH + 0.06% D	0.263	0.237	0.236	0.221	0.215	0.211	0.201	0.206	0.205	0.199	0.203	0.202	0.2	0.202	0.201	0.199	0.204	0.201	0.2	0.2	0.201	0.202	0.203	0.195	0.191	0.198	0.205	0.204	0.202	0.203	0.206	0.208	0.203	0.2	0.204	0.202	0.207	0.205	0.208	0.203	0.206	0.21	0.21	0.208	0.213	0.208	0.213	0.209
F03	tps1 YPEtoH + 0.06% D + С12TPP 0.125μM	0.263	0.249	0.244	0.231	0.231	0.229	0.207	0.218	0.211	0.211	0.214	0.2	0.198	0.206	0.202	0.209	0.204	0.201	0.202	0.2	0.197	0.205	0.206	0.203	0.204	0.201	0.202	0.201	0.205	0.204	0.21	0.209	0.205	0.206	0.208	0.206	0.214	0.205	0.209	0.206	0.202	0.212	0.209	0.203	0.203	0.203	0.21	0.21
F04	tps1 YPEtoH + 0.06% D + С12TPP 0.25μM	0.24	0.222	0.207	0.204	0.196	0.196	0.2	0.194	0.197	0.198	0.197	0.199	0.191	0.193	0.196	0.191	0.198	0.2	0.196	0.202	0.199	0.194	0.199	0.196	0.195	0.201	0.198	0.203	0.204	0.208	0.206	0.205	0.204	0.202	0.205	0.204	0.205	0.205	0.21	0.205	0.208	0.213	0.202	0.208	0.213	0.211	0.209	0.207
F05	tps1 YPEtoH + 0.06% D + С12TPP 0.5μM	0.221	0.214	0.208	0.204	0.213	0.205	0.201	0.2	0.199	0.207	0.197	0.197	0.196	0.198	0.2	0.199	0.201	0.202	0.203	0.203	0.197	0.202	0.203	0.199	0.201	0.209	0.209	0.201	0.21	0.207	0.208	0.207	0.209	0.207	0.206	0.211	0.209	0.213	0.214	0.22	0.222	0.21	0.215	0.211	0.22	0.222	0.22	0.231
F06	tps1 YPEtoH + 0.06% D + С12TPP 1μM	0.649	0.582	0.497	0.299	0.207	0.215	0.2	0.209	0.204	0.2	0.202	0.2	0.198	0.203	0.201	0.2	0.201	0.2	0.199	0.496	0.265	0.236	0.416	0.612	0.267	0.211	0.582	0.201	0.22	0.565	0.25	0.29	0.273	0.208	0.264	0.21	0.593	0.206	0.208	0.332	0.283	0.425	0.392	0.514	0.464	0.476	0.546	0.564
F07	tps1 YPEtoH + 0.06% D + С12TPP 2μM	0.203	0.205	0.203	0.202	0.201	0.204	0.194	0.209	0.205	0.199	0.198	0.203	0.202	0.201	0.202	0.198	0.199	0.202	0.199	0.2	0.197	0.196	0.201	0.198	0.203	0.2	0.202	0.195	0.201	0.203	0.209	0.202	0.199	0.204	0.203	0.218	0.201	0.203	0.2	0.204	0.203	0.197	0.205	0.206	0.2	0.205	0.201	0.203
F08	tps1 YPEtoH + 0.06% D + С12TPP 4μM	0.321	0.326	0.327	0.322	0.323	0.328	0.327	0.334	0.327	0.328	0.334	0.326	0.327	0.32	0.328	0.324	0.324	0.327	0.323	0.319	0.327	0.331	0.328	0.322	0.322	0.324	0.325	0.322	0.33	0.33	0.33	0.322	0.321	0.329	0.325	0.329	0.279	0.33	0.328	0.327	0.326	0.326	0.32	0.328	0.323	0.325	0.323	0.322
	2019-05-07
C01	tps1 YPEtoH OD 0.2 + 0.06% D + С12TPP 0.06μM	0.447	0.293	0.247	0.216	0.225	0.228	0.216	0.212	0.215	0.211	0.22	0.221	0.213	0.212	0.208	0.206	0.203	0.204	0.207	0.2	0.202	0.205	0.208	0.208	0.206	0.21	0.205	0.2	0.208	0.203	0.206	0.203	0.203	0.205	0.208	0.206	0.206	0.21	0.209	0.206	0.203	0.204	0.202	0.206	0.203	0.204	0.205	0.2
C02	tps1 YPEtoH + 0.06% D + С12TPP 0.125μM	0.471	0.332	0.289	0.274	0.269	0.266	0.259	0.248	0.259	0.255	0.255	0.253	0.255	0.253	0.251	0.245	0.249	0.242	0.25	0.242	0.245	0.249	0.242	0.235	0.235	0.235	0.232	0.233	0.239	0.234	0.234	0.236	0.227	0.226	0.227	0.227	0.224	0.221	0.227	0.224	0.216	0.222	0.225	0.229	0.224	0.222	0.221	0.221
C03	tps1 YPEtoH + 0.06% D + С12TPP 0.25μM	0.495	0.313	0.268	0.255	0.254	0.256	0.244	0.24	0.244	0.24	0.244	0.242	0.231	0.234	0.221	0.221	0.215	0.213	0.224	0.209	0.204	0.214	0.211	0.204	0.212	0.203	0.201	0.205	0.204	0.204	0.202	0.207	0.201	0.205	0.21	0.206	0.199	0.205	0.203	0.207	0.203	0.209	0.2	0.211	0.201	0.204	0.207	0.205
C04	tps1 YPEtoH + 0.06% D + С12TPP 0.5μM	0.377	0.262	0.24	0.23	0.228	0.22	0.216	0.212	0.205	0.208	0.217	0.215	0.216	0.21	0.208	0.21	0.209	0.217	0.209	0.212	0.213	0.21	0.211	0.213	0.21	0.213	0.213	0.217	0.213	0.203	0.207	0.216	0.214	0.212	0.211	0.215	0.213	0.218	0.216	0.215	0.215	0.227	0.22	0.223	0.211	0.219	0.225	0.224
C05	tps1 YPEtoH + 0.06% D + С12TPP 1μM	0.457	0.274	0.242	0.227	0.232	0.232	0.23	0.223	0.221	0.227	0.216	0.219	0.225	0.222	0.206	0.216	0.211	0.216	0.21	0.214	0.217	0.221	0.214	0.222	0.217	0.211	0.216	0.215	0.223	0.222	0.243	0.221	0.222	0.211	0.222	0.233	0.231	0.226	0.231	0.231	0.22	0.225	0.229	0.233	0.236	0.235	0.237	0.236
C06	tps1 YPEtoH + 0.06% D + С12TPP 2μM	0.343	0.229	0.215	0.205	0.213	0.208	0.205	0.214	0.211	0.208	0.21	0.217	0.212	0.217	0.215	0.211	0.211	0.221	0.224	0.22	0.209	0.229	0.224	0.22	0.208	0.216	0.219	0.211	0.219	0.217	0.222	0.231	0.22	0.229	0.214	0.214	0.233	0.217	0.23	0.212	0.223	0.219	0.229	0.231	0.23	0.212	0.223	0.226
C07	tps1 YPEtoH + 0.06% D + С12TPP 4μM	0.234	0.214	0.21	0.208	0.198	0.202	0.207	0.203	0.205	0.199	0.202	0.205	0.203	0.204	0.206	0.211	0.201	0.209	0.205	0.201	0.207	0.2	0.208	0.206	0.202	0.204	0.206	0.209	0.205	0.215	0.214	0.209	0.21	0.21	0.201	0.208	0.21	0.209	0.212	0.213	0.207	0.214	0.209	0.21	0.211	0.209	0.211	0.214
C08	tps1 YPEtoH + 0.06% D + С12TPP 8μM	0.216	0.205	0.215	0.204	0.203	0.207	0.207	0.208	0.213	0.205	0.208	0.207	0.208	0.214	0.208	0.204	0.21	0.205	0.205	0.206	0.206	0.204	0.212	0.204	0.206	0.206	0.206	0.202	0.202	0.211	0.205	0.207	0.209	0.202	0.201	0.205	0.202	0.205	0.208	0.213	0.203	0.206	0.201	0.207	0.211	0.208	0.207	0.204
E02	tps1 YPEtoH OD 0.2 + 0.06% D	0.581	0.392	0.304	0.257	0.27	0.27	0.258	0.249	0.258	0.241	0.25	0.254	0.254	0.256	0.242	0.229	0.236	0.224	0.239	0.221	0.232	0.232	0.229	0.229	0.224	0.23	0.218	0.224	0.219	0.214	0.215	0.221	0.216	0.216	0.221	0.22	0.219	0.211	0.216	0.215	0.213	0.22	0.216	0.217	0.218	0.214	0.209	0.213
	2019-05-21
C01	tps1 YPEtoH OD 0.2 + 0.06% D	0.277	0.203	0.197	0.185	0.191	0.19	0.187	0.194	0.189	0.187	0.192	0.19	0.194	0.193	0.193	0.188	0.195	0.192	0.192	0.189	0.195	0.192	0.192	0.194	0.191	0.193	0.188	0.198	0.19	0.194	0.191	0.188	0.197	0.192	0.198	0.185	0.193	0.196	0.198	0.194	0.189	0.192	0.199	0.194	0.192	0.198	0.192	0.196
C02	tps1 YPEtoH + 0.06% D + С12TPP 0.125μM	0.291	0.263	0.25	0.238	0.232	0.225	0.216	0.213	0.205	0.208	0.193	0.202	0.201	0.2	0.199	0.193	0.195	0.191	0.192	0.19	0.197	0.192	0.197	0.197	0.189	0.198	0.2	0.201	0.194	0.197	0.195	0.193	0.196	0.201	0.202	0.194	0.196	0.2	0.196	0.195	0.2	0.2	0.195	0.198	0.196	0.196	0.194	0.201
C03	tps1 YPEtoH + 0.06% D + С12TPP 0.25μM	0.314	0.289	0.285	0.277	0.267	0.255	0.245	0.246	0.235	0.226	0.223	0.226	0.222	0.229	0.23	0.229	0.225	0.232	0.221	0.225	0.226	0.22	0.217	0.225	0.228	0.234	0.224	0.226	0.224	0.235	0.234	0.223	0.225	0.228	0.231	0.227	0.224	0.231	0.235	0.225	0.23	0.23	0.23	0.23	0.229	0.224	0.228	0.232
C04	tps1 YPEtoH + 0.06% D + С12TPP 0.5μM	0.281	0.249	0.224	0.205	0.204	0.198	0.193	0.191	0.19	0.188	0.187	0.189	0.194	0.19	0.195	0.197	0.192	0.189	0.19	0.194	0.191	0.191	0.196	0.195	0.192	0.196	0.194	0.191	0.188	0.199	0.193	0.197	0.199	0.196	0.194	0.198	0.194	0.196	0.2	0.193	0.192	0.197	0.191	0.199	0.199	0.199	0.199	0.197
C05	tps1 YPEtoH + 0.06% D + С12TPP 1μM	0.224	0.197	0.194	0.188	0.194	0.194	0.196	0.192	0.195	0.194	0.193	0.19	0.187	0.19	0.196	0.192	0.192	0.196	0.192	0.193	0.194	0.191	0.196	0.205	0.194	0.194	0.196	0.199	0.197	0.196	0.2	0.196	0.201	0.197	0.195	0.195	0.2	0.191	0.202	0.196	0.196	0.202	0.203	0.194	0.198	0.197	0.2	0.204
C06	tps1 YPEtoH + 0.06% D + С12TPP 2μM	0.206	0.196	0.19	0.19	0.196	0.193	0.19	0.199	0.194	0.194	0.191	0.197	0.195	0.193	0.19	0.192	0.188	0.199	0.19	0.196	0.195	0.196	0.197	0.195	0.201	0.203	0.199	0.199	0.198	0.194	0.197	0.193	0.202	0.2	0.202	0.201	0.201	0.2	0.202	0.2	0.195	0.198	0.198	0.194	0.199	0.204	0.199	0.2
C07	tps1 YPEtoH + 0.06% D + С12TPP 4μM	0.192	0.194	0.191	0.194	0.197	0.197	0.196	0.197	0.197	0.193	0.192	0.202	0.194	0.194	0.199	0.194	0.197	0.201	0.194	0.198	0.198	0.198	0.2	0.198	0.2	0.199	0.201	0.195	0.205	0.196	0.2	0.198	0.195	0.196	0.2	0.198	0.197	0.193	0.197	0.201	0.199	0.2	0.193	0.201	0.202	0.201	0.197	0.203
C08	tps1 YPEtoH + 0.06% D + С12TPP 8μM	0.199	0.194	0.195	0.199	0.193	0.191	0.197	0.192	0.195	0.192	0.197	0.194	0.201	0.198	0.196	0.199	0.197	0.196	0.199	0.194	0.201	0.195	0.195	0.193	0.199	0.197	0.196	0.19	0.196	0.195	0.195	0.195	0.196	0.199	0.2	0.195	0.196	0.198	0.199	0.193	0.194	0.197	0.194	0.202	0.193	0.196	0.199	0.196
	2019-05-30
E01	tps1 YPEtoH OD 0.2 + 0.06% D	0.409	0.334	0.297	0.306	0.286	0.284	0.279	0.283	0.284	0.275	0.286	0.276	0.279	0.268	0.277	0.266	0.259	0.264	0.268	0.269	0.248	0.255	0.243	0.245	0.24	0.242	0.252	0.232	0.241	0.233	0.234	0.232	0.232	0.244	0.236	0.227	0.225	0.226	0.24	0.231	0.225	0.229	0.236	0.224	0.233	0.231	0.238	0.226
E02	tps1 YPEtoH + 0.06% D + С12TPP 0.125μM	0.291	0.208	0.202	0.202	0.203	0.195	0.199	0.194	0.187	0.186	0.195	0.192	0.184	0.189	0.187	0.19	0.189	0.188	0.19	0.194	0.187	0.188	0.192	0.189	0.193	0.19	0.192	0.189	0.194	0.189	0.195	0.19	0.182	0.189	0.195	0.182	0.188	0.186	0.19	0.187	0.195	0.192	0.186	0.197	0.192	0.197	0.2	0.191
E03	tps1 YPEtoH + 0.06% D + С12TPP 0.25μM	0.457	0.221	0.204	0.203	0.191	0.186	0.19	0.185	0.19	0.181	0.188	0.182	0.189	0.18	0.184	0.18	0.174	0.18	0.184	0.186	0.181	0.182	0.186	0.179	0.186	0.181	0.186	0.18	0.184	0.185	0.183	0.186	0.186	0.186	0.188	0.191	0.184	0.187	0.185	0.183	0.189	0.184	0.191	0.184	0.189	0.187	0.19	0.196
E04	tps1 YPEtoH + 0.06% D + С12TPP 0.5μM	0.323	0.193	0.187	0.182	0.177	0.183	0.19	0.186	0.194	0.19	0.192	0.201	0.183	0.189	0.184	0.191	0.187	0.189	0.189	0.186	0.183	0.186	0.184	0.184	0.19	0.19	0.191	0.197	0.192	0.189	0.186	0.192	0.192	0.188	0.192	0.186	0.192	0.194	0.193	0.197	0.192	0.193	0.195	0.194	0.192	0.194	0.196	0.192
E05	tps1 YPEtoH + 0.06% D + С12TPP 1μM	0.389	0.258	0.224	0.228	0.203	0.198	0.2	0.202	0.193	0.185	0.191	0.188	0.188	0.187	0.186	0.182	0.184	0.184	0.189	0.186	0.185	0.193	0.186	0.19	0.18	0.189	0.187	0.184	0.194	0.191	0.186	0.182	0.187	0.189	0.185	0.186	0.189	0.194	0.188	0.194	0.185	0.19	0.193	0.191	0.184	0.195	0.197	0.19
E06	tps1 YPEtoH + 0.06% D + С12TPP 2μM	0.193	0.177	0.18	0.178	0.206	0.175	0.18	0.179	0.179	0.183	0.178	0.183	0.18	0.182	0.181	0.182	0.179	0.178	0.19	0.185	0.186	0.192	0.187	0.189	0.184	0.183	0.19	0.191	0.191	0.195	0.189	0.214	0.19	0.194	0.193	0.186	0.199	0.183	0.206	0.2	0.197	0.198	0.189	0.195	0.196	0.204	0.192	0.192
E07	tps1 YPEtoH + 0.06% D + С12TPP 4μM	0.216	0.178	0.174	0.178	0.175	0.178	0.182	0.177	0.176	0.175	0.18	0.187	0.193	0.173	0.175	0.174	0.174	0.178	0.173	0.172	0.174	0.171	0.172	0.173	0.174	0.173	0.173	0.172	0.176	0.17	0.168	0.168	0.174	0.17	0.177	0.172	0.172	0.171	0.17	0.171	0.172	0.17	0.165	0.171	0.173	0.177	0.175	0.168
E08	tps1 YPEtoH + 0.06% D + С12TPP 8μM	0.2	0.181	0.184	0.19	0.186	0.185	0.189	0.189	0.185	0.185	0.189	0.192	0.183	0.186	0.191	0.187	0.189	0.188	0.185	0.189	0.188	0.184	0.19	0.188	0.186	0.187	0.183	0.184	0.184	0.186	0.19	0.182	0.185	0.186	0.187	0.19	0.192	0.189	0.188	0.183	0.19	0.182	0.182	0.186	0.184	0.185	0.183	0.187
	2020-01-09
C01	tps1 YPEtoH + 0.06% D + С12TPP 4μM	0.394	0.213	0.191	0.176	0.171	0.176	0.172	0.174	0.172	0.172	0.176	0.18	0.171	0.174	0.174	0.177	0.181	0.179	0.174	0.178	0.175	0.17	0.173	0.176	0.173	0.177	0.181	0.179	0.175	0.181	0.174	0.179	0.173	0.179	0.179	0.184	0.184	0.178	0.177	0.18	0.182	0.18	0.184	0.179	0.179	0.179	0.183	0.182
C02	tps1 YPEtoH + 0.06% D + С12TPP 2μM	0.561	0.304	0.251	0.249	0.24	0.228	0.212	0.219	0.203	0.204	0.188	0.19	0.182	0.173	0.173	0.173	0.175	0.173	0.173	0.175	0.175	0.172	0.176	0.174	0.177	0.172	0.176	0.182	0.179	0.18	0.179	0.181	0.175	0.175	0.178	0.18	0.179	0.179	0.174	0.174	0.18	0.177	0.174	0.176	0.183	0.182	0.179	0.179
C03	tps1 YPEtoH + 0.06% D + С12TPP 1μM	0.55	0.291	0.249	0.239	0.23	0.226	0.23	0.238	0.226	0.233	0.232	0.227	0.224	0.222	0.216	0.225	0.215	0.221	0.213	0.214	0.212	0.206	0.213	0.206	0.202	0.196	0.205	0.192	0.189	0.189	0.185	0.183	0.182	0.179	0.182	0.187	0.184	0.178	0.181	0.183	0.18	0.184	0.182	0.181	0.186	0.182	0.187	0.186
C04	tps1 YPEtoH + 0.06% D + С12TPP 0.5μM	0.615	0.315	0.255	0.231	0.222	0.211	0.205	0.203	0.208	0.21	0.207	0.211	0.209	0.211	0.209	0.207	0.213	0.212	0.212	0.215	0.214	0.213	0.215	0.214	0.21	0.208	0.209	0.204	0.212	0.203	0.195	0.2	0.197	0.193	0.191	0.191	0.192	0.192	0.192	0.19	0.183	0.182	0.182	0.187	0.18	0.18	0.186	0.189
C05	tps1 YPEtoH + 0.06% D + С12TPP 0.25μM	0.667	0.359	0.279	0.236	0.217	0.186	0.196	0.183	0.184	0.19	0.188	0.195	0.193	0.197	0.191	0.198	0.199	0.204	0.206	0.214	0.211	0.213	0.222	0.221	0.214	0.214	0.211	0.21	0.207	0.209	0.206	0.203	0.202	0.199	0.2	0.192	0.192	0.192	0.194	0.188	0.19	0.178	0.186	0.191	0.185	0.185	0.189	0.195
C06	tps1 YPEtoH + 0.06% D + С12TPP 0.125μM	0.58	0.301	0.255	0.224	0.22	0.212	0.202	0.198	0.206	0.209	0.206	0.209	0.215	0.222	0.223	0.218	0.221	0.213	0.207	0.199	0.198	0.196	0.188	0.191	0.184	0.18	0.179	0.181	0.183	0.182	0.185	0.185	0.177	0.186	0.187	0.185	0.187	0.183	0.19	0.187	0.191	0.186	0.185	0.183	0.188	0.192	0.192	0.186
C07	tps1 YPEtoH + 0.06% D + С12TPP 0.06μM	0.542	0.297	0.254	0.232	0.217	0.209	0.199	0.205	0.205	0.205	0.206	0.209	0.214	0.213	0.222	0.22	0.215	0.213	0.2	0.193	0.193	0.188	0.19	0.187	0.188	0.185	0.188	0.184	0.185	0.182	0.185	0.186	0.183	0.187	0.191	0.182	0.187	0.191	0.188	0.188	0.196	0.192	0.194	0.191	0.189	0.195	0.19	0.193
C08	tps1 YPEtoH + 0.06% D	0.537	0.319	0.294	0.274	0.276	0.245	0.249	0.244	0.238	0.239	0.234	0.244	0.229	0.235	0.233	0.235	0.232	0.234	0.235	0.237	0.234	0.239	0.233	0.234	0.228	0.227	0.222	0.224	0.217	0.216	0.209	0.205	0.205	0.206	0.203	0.199	0.206	0.204	0.197	0.199	0.196	0.198	0.202	0.193	0.194	0.198	0.202	0.198
	2020-01-14
A01	tps1 YPEtoH + 0.055% D	0.331	0.291	0.254	0.245	0.237	0.226	0.223	0.216	0.206	0.203	0.2	0.204	0.202	0.195	0.189	0.189	0.192	0.191	0.186	0.176	0.178	0.183	0.181	0.18	0.183	0.182	0.19	0.184	0.183	0.184	0.18	0.194	0.193	0.197	0.197	0.192	0.192	0.207	0.198	0.2	0.203	0.207	0.204	0.214	0.218	0.223	0.221	0.222
A02	tps1 YPEtoH + 0.055% D + С12TPP 0.5μM	0.634	0.548	0.446	0.408	0.353	0.321	0.301	0.28	0.26	0.245	0.238	0.234	0.235	0.225	0.215	0.218	0.216	0.207	0.211	0.208	0.214	0.211	0.208	0.205	0.205	0.208	0.205	0.212	0.21	0.211	0.213	0.213	0.218	0.214	0.22	0.219	0.217	0.223	0.221	0.221	0.225	0.225	0.222	0.227	0.214	0.219	0.219	0.226
A03	tps1 YPEtoH + 0.055% D + С12TPP 1μM	0.566	0.555	0.544	0.364	0.283	0.252	0.235	0.229	0.209	0.204	0.199	0.193	0.193	0.187	0.19	0.188	0.188	0.189	0.192	0.194	0.199	0.19	0.199	0.195	0.204	0.203	0.199	0.2	0.193	0.197	0.194	0.19	0.188	0.202	0.186	0.187	0.184	0.184	0.19	0.184	0.19	0.19	0.197	0.198	0.199	0.202	0.206	0.203
A04	tps1 YPEtoH + 0.06% D	0.479	0.483	0.351	0.24	0.197	0.196	0.192	0.188	0.181	0.182	0.182	0.186	0.187	0.179	0.179	0.179	0.179	0.183	0.185	0.177	0.183	0.181	0.183	0.184	0.189	0.192	0.193	0.188	0.189	0.191	0.2	0.196	0.197	0.198	0.197	0.2	0.207	0.211	0.213	0.217	0.218	0.23	0.222	0.223	0.223	0.231	0.234	0.234
A05	tps1 YPEtoH + 0.06% D + С12TPP 0.5μM	0.194	0.17	0.171	0.166	0.165	0.167	0.162	0.163	0.173	0.176	0.18	0.183	0.18	0.168	0.172	0.169	0.167	0.172	0.17	0.168	0.175	0.18	0.177	0.177	0.18	0.178	0.183	0.182	0.183	0.188	0.198	0.193	0.195	0.195	0.193	0.193	0.2	0.203	0.203	0.211	0.203	0.21	0.213	0.212	0.211	0.22	0.222	0.229
A06	tps1 YPEtoH + 0.06% D + С12TPP 1μM	0.196	0.184	0.18	0.185	0.175	0.177	0.178	0.177	0.184	0.182	0.188	0.184	0.187	0.185	0.182	0.176	0.172	0.173	0.168	0.162	0.17	0.174	0.177	0.174	0.177	0.178	0.18	0.178	0.185	0.174	0.173	0.185	0.187	0.187	0.176	0.182	0.19	0.193	0.183	0.198	0.189	0.193	0.19	0.204	0.192	0.205	0.203	0.202
	2020-01-16
C01	tps1 YPEtoH + 0.06% D	0.399	0.211	0.191	0.188	0.183	0.185	0.191	0.182	0.182	0.189	0.185	0.188	0.19	0.189	0.189	0.181	0.186	0.189	0.191	0.188	0.193	0.19	0.187	0.192	0.191	0.188	0.19	0.19	0.189	0.192	0.193	0.196	0.191	0.197	0.192	0.188	0.194	0.191	0.191	0.197	0.189	0.199	0.194	0.186	0.214	0.187	0.191	0.196
C02	tps1 YPEtoH + 0.06% D + С12TPP 0.5μM	0.397	0.338	0.311	0.285	0.269	0.268	0.253	0.243	0.252	0.229	0.227	0.219	0.215	0.204	0.198	0.2	0.191	0.194	0.188	0.19	0.189	0.187	0.184	0.184	0.188	0.194	0.189	0.186	0.186	0.19	0.196	0.197	0.192	0.19	0.188	0.194	0.191	0.198	0.194	0.197	0.191	0.198	0.2	0.196	0.204	0.201	0.197	0.203
C03	tps1 YPEtoH + 0.06% D + С12TPP 1μM	0.516	0.36	0.307	0.271	0.234	0.22	0.196	0.194	0.183	0.181	0.19	0.19	0.187	0.186	0.185	0.187	0.188	0.189	0.191	0.192	0.19	0.196	0.187	0.199	0.187	0.193	0.193	0.189	0.194	0.193	0.19	0.196	0.193	0.195	0.196	0.201	0.198	0.193	0.189	0.195	0.197	0.197	0.199	0.198	0.198	0.2	0.197	0.2
написано 2020_01_162	2020-01-16
C01	tps1 YPEtoH + 0.06% D	0.201	0.195	0.197	0.2	0.193	0.201	0.201	0.199	0.197	0.207	0.193	0.201	0.201	0.197	0.2	0.207	0.2	0.2	0.202	0.198	0.196	0.202	0.2	0.193	0.207	0.197	0.198	0.204	0.204	0.197	0.199	0.198	0.198	0.204	0.195	0.206	0.203	0.206	0.202	0.201	0.204	0.198	0.206	0.193	0.202	0.203	0.203	0.2
C02	tps1 YPEtoH + 0.06% D + С12TPP 0.5μM	0.217	0.206	0.214	0.215	0.211	0.208	0.213	0.213	0.212	0.214	0.202	0.216	0.21	0.217	0.211	0.214	0.215	0.218	0.215	0.209	0.208	0.212	0.218	0.216	0.223	0.217	0.216	0.214	0.218	0.222	0.217	0.213	0.217	0.217	0.217	0.227	0.227	0.212	0.222	0.22	0.217	0.222	0.22	0.221	0.222	0.212	0.228	0.212
C03	tps1 YPEtoH + 0.06% D + С12TPP 1μM	0.219	0.218	0.218	0.217	0.213	0.213	0.211	0.226	0.22	0.223	0.221	0.216	0.219	0.223	0.22	0.214	0.229	0.218	0.218	0.226	0.229	0.221	0.237	0.223	0.23	0.221	0.232	0.234	0.232	0.234	0.236	0.229	0.224	0.224	0.235	0.234	0.235	0.239	0.236	0.23	0.234	0.233	0.243	0.239	0.239	0.244	0.228	0.247
	2020-01-17
F06	tps1 YPEtoH + 0.06% D + С12TPP 1μM	0.275	0.214	0.206	0.205	0.201	0.202	0.205	0.202	0.199	0.195	0.192	0.194	0.19	0.197	0.192	0.192	0.194	0.191	0.197	0.193	0.192	0.197	0.195	0.196	0.194	0.197	0.194	0.198	0.198	0.194	0.202	0.196	0.198	0.196	0.205	0.199	0.197	0.193	0.208	0.203	0.198	0.199	0.199	0.2	0.199	0.202	0.198	0.203
F07	tps1 YPEtoH + 0.06% D + С12TPP 0.5μM	0.346	0.267	0.241	0.233	0.212	0.215	0.21	0.216	0.217	0.207	0.209	0.2	0.209	0.207	0.206	0.204	0.21	0.205	0.199	0.204	0.203	0.204	0.21	0.204	0.205	0.205	0.204	0.207	0.205	0.208	0.2	0.198	0.203	0.199	0.201	0.205	0.206	0.209	0.211	0.203	0.203	0.201	0.205	0.2	0.201	0.209	0.21	0.209
F08	tps1 YPEtoH + 0.06% D	0.305	0.235	0.206	0.204	0.199	0.204	0.206	0.207	0.207	0.208	0.206	0.208	0.199	0.205	0.204	0.208	0.206	0.198	0.204	0.207	0.198	0.21	0.199	0.205	0.202	0.2	0.206	0.201	0.219	0.2	0.202	0.199	0.212	0.204	0.205	0.204	0.206	0.209	0.194	0.197	0.195	0.21	0.195	0.207	0.206	0.212	0.205	0.228
	2020_09_08
B01	tps1 YPEtoH + 0.06% D + С12TPP 4mkM	0.165	0.154	0.158	0.157	0.155	0.157	0.161	0.157	0.18	0.155	0.155	0.153	0.156	0.151	0.157	0.159	0.161	0.192	0.157	0.158	0.161	0.16	0.155	0.178	0.16	0.158	0.154	0.159	0.158	0.166	0.154	0.16	0.159	0.157	0.162	0.161	0.158	0.159	0.158	0.164	0.159	0.157	0.183	0.156	0.16	0.159	0.159	0.158
B02	tps1 YPEtoH + 0.06% D + С12TPP 2mkM	0.185	0.149	0.158	0.156	0.15	0.153	0.147	0.153	0.152	0.153	0.155	0.156	0.148	0.149	0.151	0.152	0.157	0.148	0.155	0.149	0.157	0.159	0.155	0.156	0.154	0.153	0.151	0.156	0.16	0.155	0.157	0.157	0.155	0.159	0.153	0.157	0.148	0.158	0.161	0.158	0.155	0.161	0.158	0.159	0.162	0.154	0.159	0.164
B03	tps1 YPEtoH + 0.06% D + С12TPP 1mkM	0.264	0.207	0.195	0.196	0.184	0.184	0.176	0.172	0.173	0.172	0.166	0.167	0.168	0.164	0.171	0.168	0.163	0.176	0.172	0.167	0.167	0.17	0.17	0.164	0.164	0.169	0.164	0.164	0.164	0.165	0.166	0.164	0.161	0.159	0.163	0.167	0.162	0.164	0.163	0.169	0.164	0.159	0.159	0.16	0.163	0.161	0.154	0.166
B04	tps1 YPEtoH + 0.06% D + С12TPP 0.5mkM	0.172	0.145	0.144	0.148	0.146	0.141	0.145	0.146	0.146	0.148	0.143	0.145	0.15	0.145	0.14	0.152	0.15	0.147	0.154	0.151	0.149	0.146	0.148	0.15	0.149	0.152	0.154	0.149	0.153	0.147	0.149	0.153	0.146	0.149	0.151	0.15	0.153	0.156	0.158	0.15	0.151	0.153	0.157	0.155	0.152	0.15	0.158	0.15
B05	tps1 YPEtoH + 0.06% D + С12TPP 0.25mkM	0.17	0.151	0.144	0.139	0.146	0.149	0.147	0.147	0.146	0.143	0.151	0.146	0.15	0.141	0.148	0.149	0.148	0.147	0.148	0.146	0.149	0.146	0.154	0.168	0.151	0.152	0.149	0.156	0.148	0.144	0.151	0.149	0.149	0.152	0.156	0.148	0.153	0.153	0.152	0.152	0.146	0.146	0.157	0.153	0.151	0.149	0.157	0.15
B06	tps1 YPEtoH + 0.06% D + С12TPP 0.125mkM	0.202	0.171	0.179	0.171	0.161	0.164	0.164	0.164	0.163	0.164	0.155	0.152	0.154	0.149	0.152	0.152	0.15	0.151	0.148	0.148	0.148	0.15	0.145	0.151	0.146	0.15	0.151	0.159	0.15	0.155	0.15	0.147	0.159	0.154	0.147	0.15	0.152	0.155	0.148	0.156	0.15	0.151	0.156	0.151	0.156	0.153	0.149	0.156
B07	tps1 YPEtoH + 0.06% D	0.153	0.145	0.147	0.149	0.145	0.148	0.149	0.148	0.145	0.149	0.145	0.145	0.15	0.146	0.15	0.151	0.148	0.153	0.155	0.149	0.148	0.154	0.169	0.15	0.147	0.152	0.154	0.147	0.155	0.151	0.157	0.148	0.15	0.156	0.151	0.153	0.15	0.148	0.157	0.157	0.154	0.146	0.149	0.149	0.15	0.147	0.154	0.158
[truncated: 226 more columns]

## Sheet: C8Ber
	Time	0 h	0 h 5 min	0 h 10 min	0 h 15 min	0 h 20 min	0 h 25 min	0 h 30 min	0 h 35 min	0 h 40 min	0 h 45 min	0 h 50 min	0 h 55 min	1 h	1 h 5 min	1 h 10 min	1 h 15 min	1 h 20 min	1 h 25 min	1 h 30 min	1 h 35 min	1 h 40 min	1 h 45 min	1 h 50 min	1 h 55 min	2 h	2 h 5 min	2 h 10 min	2 h 15 min	2 h 20 min	2 h 25 min	2 h 30 min	2 h 35 min	2 h 40 min	2 h 45 min	2 h 50 min	2 h 55 min	3 h	3 h 5 min	3 h 10 min	3 h 15 min	3 h 20 min	3 h 25 min	3 h 30 min	3 h 35 min	3 h 40 min	3 h 45 min	3 h 50 min	3 h 55 min
	2019_02_01
E01	tps1 YPEtoH + 0.06% D	0.084	0.064	0.07	0.083	0.077	0.067	0.071	0.074	0.073	0.083	0.076	0.078	0.08	0.085	0.08	0.084	0.09	0.086	0.088	0.088	0.089	0.087	0.074	0.069	0.076	0.084	0.086	0.081	0.095	0.087	0.085	0.091	0.092	0.09	0.085	0.078	0.082	0.086	0.086	0.083	0.081	0.095	0.093	0.087	0.083	0.094	0.089	0.101
F08	tps1 YPEtoH + 0.06% D + C8Ber 4μM	0.071	0.071	0.062	0.063	0.075	0.058	0.069	0.075	0.06	0.066	0.059	0.065	0.06	0.065	0.074	0.077	0.058	0.075	0.084	0.064	0.073	0.072	0.063	0.052	0.059	0.07	0.071	0.07	0.071	0.076	0.073	0.071	0.077	0.072	0.081	0.075	0.076	0.075	0.076	0.073	0.082	0.079	0.072	0.079	0.076	0.074	0.08	0.079
F07	tps1 YPEtoH + 0.06% D + C8Ber 2μM	0.067	0.073	0.103	0.066	0.075	0.074	0.071	0.074	0.076	0.072	0.092	0.07	0.065	0.067	0.077	0.07	0.074	0.084	0.089	0.072	0.077	0.07	0.082	0.065	0.077	0.082	0.081	0.091	0.082	0.077	0.076	0.085	0.084	0.079	0.08	0.09	0.083	0.072	0.079	0.079	0.088	0.083	0.084	0.076	0.086	0.086	0.088	0.083
F06	tps1 YPEtoH + 0.06% D + C8Ber 1μM	0.077	0.08	0.076	0.075	0.083	0.072	0.072	0.07	0.059	0.065	0.068	0.073	0.072	0.076	0.07	0.079	0.079	0.08	0.084	0.074	0.076	0.078	0.074	0.064	0.071	0.081	0.076	0.077	0.085	0.077	0.084	0.076	0.076	0.082	0.083	0.072	0.079	0.082	0.072	0.082	0.078	0.086	0.081	0.086	0.083	0.085	0.075	0.098
F05	tps1 YPEtoH + 0.06% D + C8Ber 0.5μM	0.07	0.07	0.074	0.079	0.077	0.073	0.07	0.068	0.071	0.079	0.082	0.088	0.077	0.077	0.072	0.067	0.074	0.088	0.073	0.077	0.067	0.08	0.075	0.071	0.075	0.072	0.081	0.074	0.089	0.08	0.081	0.072	0.077	0.078	0.079	0.084	0.088	0.079	0.081	0.079	0.088	0.084	0.089	0.08	0.08	0.077	0.085	0.079
F04	tps1 YPEtoH + 0.06% D + C8Ber 0.25μM	0.081	0.068	0.07	0.066	0.072	0.081	0.077	0.059	0.068	0.083	0.074	0.09	0.08	0.077	0.062	0.079	0.079	0.081	0.079	0.073	0.079	0.091	0.07	0.07	0.077	0.072	0.078	0.077	0.077	0.089	0.082	0.076	0.084	0.076	0.075	0.077	0.091	0.071	0.087	0.09	0.081	0.082	0.085	0.087	0.091	0.084	0.078	0.085
F03	tps1 YPEtoH + 0.06% D + C8Ber 0.125μM	0.078	0.078	0.08	0.076	0.088	0.074	0.065	0.079	0.08	0.074	0.074	0.082	0.068	0.085	0.083	0.079	0.081	0.073	0.086	0.083	0.08	0.08	0.08	0.075	0.075	0.084	0.089	0.085	0.086	0.096	0.09	0.084	0.088	0.08	0.081	0.084	0.093	0.088	0.086	0.085	0.076	0.085	0.077	0.099	0.085	0.091	0.093	0.084
F02	tps1 YPEtoH + 0.06% D + C8Ber 0.06μM	0.072	0.065	0.078	0.067	0.078	0.081	0.076	0.074	0.072	0.083	0.079	0.084	0.071	0.088	0.076	0.077	0.076	0.081	0.078	0.073	0.08	0.088	0.08	0.083	0.079	0.082	0.075	0.082	0.077	0.088	0.076	0.085	0.083	0.082	0.083	0.082	0.078	0.085	0.087	0.087	0.08	0.085	0.087	0.083	0.078	0.088	0.079	0.084
F01	tps1 YPEtoH + 0.06% D + C8Ber 0.03μM	0.067	0.069	0.076	0.073	0.067	0.078	0.075	0.065	0.075	0.069	0.079	0.071	0.074	0.088	0.084	0.076	0.075	0.079	0.084	0.086	0.08	0.079	0.069	0.071	0.089	0.084	0.083	0.072	0.087	0.074	0.075	0.082	0.091	0.083	0.084	0.083	0.087	0.082	0.079	0.076	0.077	0.078	0.085	0.09	0.081	0.097	0.087	0.079
	2019_02_05
E01	tps1 YPEtoH + 0.06% D	-0.022	-0.022	-0.021	-0.023	-0.023	-0.022	-0.022	-0.021	-0.022	-0.022	-0.024	-0.022	-0.022	-0.023	-0.023	-0.022	-0.022	-0.023	-0.023	-0.024	-0.022	-0.021	-0.022	-0.023	-0.022	-0.023	-0.021	-0.021	-0.022	-0.022	-0.022	-0.022	-0.022	-0.021	-0.023	-0.022	-0.023	-0.02	-0.023	-0.022	-0.022	-0.022	-0.023	-0.022	-0.022	-0.023	-0.02	-0.022
F08	tps1 YPEtoH + 0.06% D + C8Ber 5μM	0.113	0.124	0.113	0.122	0.119	0.128	0.12	0.114	0.131	0.125	0.122	0.117	0.122	0.121	0.127	0.112	0.121	0.122	0.12	0.122	0.12	0.118	0.13	0.115	0.127	0.127	0.122	0.122	0.118	0.118	0.117	0.118	0.118	0.131	0.123	0.114	0.124	0.119	0.105	0.12	0.122	0.124	0.121	0.125	0.123	0.118	0.12	0.122
F07	tps1 YPEtoH + 0.06% D + C8Ber 2.5μM	0.09	0.074	0.091	0.078	0.081	0.071	0.085	0.08	0.077	0.078	0.081	0.083	0.076	0.082	0.08	0.08	0.079	0.079	0.084	0.088	0.084	0.08	0.084	0.085	0.083	0.08	0.086	0.082	0.084	0.078	0.087	0.075	0.09	0.09	0.077	0.084	0.088	0.086	0.085	0.081	0.082	0.079	0.095	0.082	0.084	0.095	0.083	0.078
F06	tps1 YPEtoH + 0.06% D + C8Ber 1.25μM	0.066	0.08	0.071	0.072	0.055	0.063	0.068	0.066	0.078	0.065	0.058	0.064	0.073	0.072	0.065	0.07	0.067	0.061	0.066	0.068	0.069	0.072	0.074	0.074	0.073	0.08	0.08	0.07	0.065	0.08	0.073	0.073	0.085	0.073	0.074	0.083	0.067	0.073	0.067	0.085	0.074	0.069	0.079	0.074	0.072	0.067	0.087	0.071
F05	tps1 YPEtoH + 0.06% D + C8Ber 0.6μM	0.088	0.106	0.091	0.073	0.088	0.074	0.071	0.08	0.102	0.095	0.085	0.084	0.082	0.084	0.094	0.078	0.08	0.084	0.068	0.089	0.101	0.104	0.078	0.096	0.083	0.09	0.091	0.077	0.08	0.089	0.093	0.087	0.078	0.101	0.083	0.082	0.1	0.099	0.091	0.091	0.091	0.086	0.09	0.095	0.08	0.096	0.092	0.079
F04	tps1 YPEtoH + 0.06% D + C8Ber 0.3μM	0.076	0.089	0.082	0.073	0.095	0.093	0.088	0.086	0.08	0.076	0.084	0.082	0.077	0.08	0.092	0.093	0.088	0.08	0.085	0.08	0.078	0.084	0.092	0.089	0.09	0.081	0.091	0.08	0.087	0.106	0.08	0.093	0.083	0.108	0.095	0.082	0.095	0.09	0.084	0.091	0.083	0.084	0.076	0.096	0.09	0.092	0.091	0.11
F03	tps1 YPEtoH + 0.06% D + C8Ber 0.15μM	0.091	0.066	0.092	0.083	0.1	0.079	0.097	0.103	0.086	0.088	0.082	0.077	0.095	0.089	0.083	0.084	0.088	0.089	0.084	0.083	0.079	0.086	0.091	0.092	0.086	0.092	0.111	0.099	0.088	0.1	0.075	0.087	0.083	0.085	0.086	0.088	0.086	0.085	0.094	0.086	0.105	0.101	0.095	0.086	0.083	0.092	0.097	0.082
F02	tps1 YPEtoH + 0.06% D + C8Ber 0.07μM	0.098	0.092	0.084	0.108	0.099	0.094	0.086	0.084	0.107	0.119	0.102	0.088	0.101	0.106	0.11	0.116	0.113	0.082	0.099	0.117	0.111	0.117	0.1	0.098	0.095	0.093	0.096	0.106	0.095	0.126	0.104	0.114	0.099	0.092	0.102	0.105	0.1	0.099	0.104	0.123	0.111	0.101	0.098	0.097	0.101	0.117	0.092	0.1
F01	tps1 YPEtoH + 0.06% D + C8Ber 0.03μM	-0.017	-0.016	-0.015	-0.016	-0.017	-0.016	-0.017	-0.016	-0.017	-0.017	-0.018	-0.016	-0.016	-0.016	-0.017	-0.015	-0.015	-0.017	-0.017	-0.018	-0.017	-0.016	-0.016	-0.017	-0.018	-0.018	-0.018	-0.016	-0.017	-0.016	-0.015	-0.016	-0.017	-0.018	-0.018	-0.017	-0.018	-0.017	-0.017	-0.017	-0.016	-0.016	-0.019	-0.017	-0.018	-0.019	-0.016	-0.017
[truncated: 152 more columns]

## Sheet: SkQPal
	Time	0 h	0 h 5 min	0 h 10 min	0 h 15 min	0 h 20 min	0 h 25 min	0 h 30 min	0 h 35 min	0 h 40 min	0 h 45 min	0 h 50 min	0 h 55 min	1 h	1 h 5 min	1 h 10 min	1 h 15 min	1 h 20 min	1 h 25 min	1 h 30 min	1 h 35 min	1 h 40 min	1 h 45 min	1 h 50 min	1 h 55 min	2 h	2 h 5 min	2 h 10 min	2 h 15 min	2 h 20 min	2 h 25 min	2 h 30 min	2 h 35 min	2 h 40 min	2 h 45 min	2 h 50 min	2 h 55 min	3 h	3 h 5 min	3 h 10 min	3 h 15 min	3 h 20 min	3 h 25 min	3 h 30 min	3 h 35 min	3 h 40 min	3 h 45 min	3 h 50 min	3 h 55 min
	2019_01_29
C08	tps1 YPEtoH + 0.06% D + SkQPal 4μM	0.066	0.062	0.066	0.069	0.067	0.07	0.066	0.073	0.071	0.069	0.067	0.077	0.08	0.07	0.073	0.071	0.073	0.066	0.079	0.074	0.081	0.079	0.077	0.07	0.069	0.087	0.079	0.079	0.076	0.073	0.083	0.069	0.091	0.09	0.075	0.083	0.083	0.075	0.082	0.075	0.093	0.079	0.081	0.085	0.084	0.077	0.085	0.08
C07	tps1 YPEtoH + 0.06% D + SkQPal 2μM	0.079	0.065	0.069	0.062	0.067	0.069	0.069	0.078	0.07	0.064	0.056	0.066	0.07	0.067	0.065	0.065	0.071	0.071	0.072	0.067	0.081	0.072	0.07	0.075	0.073	0.066	0.071	0.075	0.063	0.07	0.074	0.071	0.065	0.068	0.072	0.077	0.063	0.073	0.071	0.076	0.073	0.075	0.083	0.074	0.081	0.078	0.082	0.083
C06	tps1 YPEtoH + 0.06% D + SkQPal 1μM	0.067	0.066	0.065	0.055	0.063	0.082	0.075	0.067	0.073	0.062	0.066	0.062	0.063	0.075	0.058	0.06	0.062	0.067	0.077	0.061	0.071	0.067	0.076	0.072	0.074	0.075	0.07	0.065	0.073	0.071	0.073	0.06	0.065	0.077	0.073	0.069	0.072	0.079	0.072	0.073	0.077	0.079	0.075	0.078	0.08	0.075	0.072	0.072
C05	tps1 YPEtoH + 0.06% D + SkQPal 0.5 μM	0.071	0.07	0.065	0.065	0.063	0.062	0.064	0.067	0.076	0.059	0.063	0.067	0.068	0.065	0.067	0.065	0.065	0.074	0.073	0.065	0.066	0.08	0.063	0.067	0.084	0.074	0.069	0.071	0.071	0.081	0.073	0.074	0.075	0.075	0.069	0.074	0.074	0.079	0.074	0.073	0.073	0.071	0.073	0.075	0.075	0.072	0.081	0.075
C04	tps1 YPEtoH + 0.06% D + SkQPal 0.25 μM	0.079	0.072	0.056	0.066	0.056	0.066	0.064	0.066	0.062	0.059	0.071	0.068	0.068	0.062	0.064	0.072	0.07	0.06	0.066	0.066	0.07	0.062	0.069	0.064	0.066	0.061	0.063	0.074	0.06	0.071	0.07	0.073	0.07	0.075	0.063	0.068	0.07	0.08	0.075	0.065	0.073	0.069	0.072	0.073	0.076	0.068	0.075	0.069
C03	tps1 YPEtoH + 0.06% D + SkQPal 0.125 μM	0.066	0.07	0.056	0.064	0.065	0.071	0.061	0.069	0.067	0.067	0.059	0.064	0.07	0.077	0.068	0.067	0.063	0.072	0.072	0.068	0.075	0.072	0.071	0.071	0.074	0.077	0.078	0.078	0.066	0.065	0.067	0.074	0.069	0.067	0.072	0.072	0.073	0.071	0.071	0.076	0.072	0.085	0.077	0.077	0.075	0.08	0.074	0.077
C02	tps1 YPEtoH + 0.06% D + SkQPal 0.06 μM	0.058	0.069	0.058	0.065	0.065	0.068	0.07	0.068	0.069	0.065	0.07	0.06	0.061	0.075	0.062	0.072	0.068	0.07	0.07	0.064	0.079	0.066	0.074	0.083	0.071	0.074	0.069	0.075	0.074	0.094	0.073	0.066	0.069	0.071	0.071	0.084	0.072	0.078	0.076	0.074	0.072	0.075	0.071	0.072	0.074	0.083	0.082	0.071
C01	tps1 YPEtoH + 0.06% D + SkQPal 0.03 μM	0.071	0.073	0.075	0.07	0.074	0.074	0.067	0.077	0.08	0.067	0.073	0.071	0.081	0.072	0.07	0.072	0.078	0.077	0.084	0.078	0.082	0.073	0.075	0.073	0.084	0.077	0.075	0.082	0.077	0.086	0.078	0.078	0.075	0.073	0.076	0.079	0.075	0.081	0.076	0.078	0.083	0.075	0.087	0.077	0.08	0.086	0.083	0.079
	2019_01_30
C08	tps1 YPEtoH + 0.06% D + SkQPal 4μM	0.077	0.078	0.076	0.083	0.075	0.08	0.079	0.079	0.078	0.082	0.081	0.07	0.08	0.076	0.078	0.081	0.083	0.083	0.08	0.085	0.079	0.08	0.09	0.081	0.08	0.084	0.08	0.086	0.093	0.079	0.091	0.09	0.091	0.095	0.092	0.082	0.089	0.088	0.086	0.086	0.087	0.093	0.088	0.095	0.085	0.088	0.083	0.09
C07	tps1 YPEtoH + 0.06% D + SkQPal 2μM	0.072	0.071	0.072	0.07	0.074	0.072	0.077	0.069	0.066	0.073	0.069	0.072	0.076	0.079	0.079	0.068	0.076	0.077	0.073	0.072	0.071	0.07	0.08	0.082	0.083	0.082	0.069	0.078	0.074	0.081	0.08	0.073	0.081	0.078	0.081	0.08	0.084	0.108	0.077	0.071	0.081	0.086	0.073	0.075	0.073	0.077	0.074	0.082
C06	tps1 YPEtoH + 0.06% D + SkQPal 1μM	0.07	0.067	0.069	0.071	0.076	0.068	0.074	0.071	0.067	0.064	0.07	0.074	0.079	0.074	0.071	0.083	0.074	0.066	0.075	0.079	0.077	0.081	0.075	0.078	0.082	0.082	0.072	0.077	0.069	0.084	0.072	0.083	0.079	0.079	0.078	0.077	0.081	0.085	0.087	0.077	0.085	0.079	0.082	0.087	0.086	0.08	0.081	0.083
C05	tps1 YPEtoH + 0.06% D + SkQPal 0.5 μM	0.074	0.069	0.058	0.064	0.064	0.095	0.07	0.072	0.07	0.071	0.071	0.071	0.068	0.07	0.078	0.064	0.101	0.078	0.078	0.066	0.072	0.067	0.075	0.073	0.071	0.067	0.064	0.074	0.067	0.075	0.076	0.072	0.077	0.067	0.07	0.074	0.069	0.073	0.077	0.065	0.07	0.079	0.079	0.081	0.069	0.077	0.082	0.103
C04	tps1 YPEtoH + 0.06% D + SkQPal 0.25 μM	0.062	0.062	0.06	0.063	0.069	0.07	0.073	0.066	0.07	0.071	0.072	0.07	0.071	0.076	0.07	0.07	0.076	0.069	0.074	0.066	0.08	0.074	0.077	0.08	0.071	0.076	0.069	0.084	0.074	0.08	0.08	0.075	0.076	0.07	0.08	0.085	0.068	0.076	0.075	0.067	0.078	0.074	0.075	0.073	0.078	0.075	0.083	0.075
C03	tps1 YPEtoH + 0.06% D + SkQPal 0.125 μM	0.067	0.069	0.067	0.069	0.067	0.06	0.071	0.069	0.071	0.066	0.072	0.075	0.071	0.081	0.073	0.074	0.071	0.072	0.07	0.073	0.072	0.082	0.071	0.071	0.083	0.079	0.081	0.073	0.076	0.079	0.078	0.07	0.082	0.083	0.069	0.081	0.076	0.077	0.071	0.077	0.068	0.073	0.079	0.084	0.08	0.081	0.079	0.08
C02	tps1 YPEtoH + 0.06% D + SkQPal 0.06 μM	0.065	0.07	0.073	0.063	0.071	0.061	0.07	0.069	0.065	0.069	0.077	0.074	0.073	0.068	0.071	0.067	0.071	0.067	0.075	0.066	0.078	0.068	0.082	0.069	0.074	0.07	0.077	0.077	0.076	0.082	0.065	0.078	0.074	0.071	0.072	0.07	0.083	0.075	0.069	0.082	0.077	0.076	0.081	0.071	0.073	0.084	0.076	0.078
C01	tps1 YPEtoH + 0.06% D + SkQPal 0.03 μM	0.072	0.08	0.082	0.072	0.08	0.079	0.076	0.072	0.085	0.078	0.077	0.075	0.076	0.083	0.079	0.08	0.086	0.088	0.097	0.076	0.082	0.08	0.081	0.083	0.083	0.085	0.087	0.079	0.081	0.083	0.085	0.093	0.089	0.08	0.08	0.084	0.082	0.085	0.096	0.081	0.082	0.086	0.09	0.083	0.083	0.087	0.111	0.081
[truncated: 152 more columns]

## Sheet: SkQ1
	Time	0 h	0 h 5 min	0 h 10 min	0 h 15 min	0 h 20 min	0 h 25 min	0 h 30 min	0 h 35 min	0 h 40 min	0 h 45 min	0 h 50 min	0 h 55 min	1 h	1 h 5 min	1 h 10 min	1 h 15 min	1 h 20 min	1 h 25 min	1 h 30 min	1 h 35 min	1 h 40 min	1 h 45 min	1 h 50 min	1 h 55 min	2 h	2 h 5 min	2 h 10 min	2 h 15 min	2 h 20 min	2 h 25 min	2 h 30 min	2 h 35 min	2 h 40 min	2 h 45 min	2 h 50 min	2 h 55 min	3 h	3 h 5 min	3 h 10 min	3 h 15 min	3 h 20 min	3 h 25 min	3 h 30 min	3 h 35 min	3 h 40 min	3 h 45 min	3 h 50 min	3 h 55 min
	2019_02_08
C01	tps1 YPEtoH + 0.06% D	0.208	0.161	0.173	0.172	0.18	0.169	0.17	0.175	0.181	0.167	0.176	0.179	0.177	0.17	0.174	0.176	0.178	0.177	0.173	0.175	0.181	0.174	0.172	0.175	0.175	0.177	0.175	0.183	0.177	0.186	0.175	0.183	0.18	0.185	0.179	0.182	0.176	0.185	0.179	0.186	0.179	0.177	0.178	0.179	0.18	0.177	0.183	0.189
D08	tps1 YPEtoH + 0.06% D + SkQ1 4μM	0.174	0.174	0.175	0.173	0.192	0.161	0.159	0.173	0.173	0.164	0.186	0.174	0.182	0.176	0.17	0.172	0.176	0.173	0.174	0.176	0.173	0.182	0.174	0.175	0.188	0.175	0.181	0.174	0.181	0.173	0.176	0.18	0.178	0.179	0.172	0.179	0.169	0.174	0.177	0.174	0.18	0.18	0.186	0.178	0.176	0.177	0.172	0.176
D07	tps1 YPEtoH + 0.06% D + SkQ1 2μM	0.164	0.168	0.173	0.171	0.164	0.169	0.165	0.173	0.165	0.165	0.172	0.173	0.174	0.171	0.182	0.172	0.177	0.175	0.182	0.181	0.177	0.172	0.172	0.181	0.171	0.171	0.173	0.178	0.177	0.188	0.182	0.181	0.18	0.177	0.176	0.182	0.187	0.186	0.181	0.187	0.194	0.183	0.181	0.187	0.188	0.187	0.177	0.192
D06	tps1 YPEtoH + 0.06% D + SkQ1 1μM	0.172	0.168	0.166	0.165	0.173	0.169	0.182	0.166	0.179	0.174	0.178	0.179	0.169	0.167	0.171	0.174	0.178	0.168	0.179	0.172	0.173	0.169	0.171	0.166	0.168	0.178	0.178	0.169	0.18	0.181	0.18	0.187	0.186	0.191	0.173	0.177	0.174	0.172	0.176	0.183	0.184	0.18	0.184	0.186	0.191	0.179	0.182	0.177
D05	tps1 YPEtoH + 0.06% D + SkQ1 0.5μM	0.181	0.161	0.17	0.167	0.164	0.164	0.165	0.171	0.17	0.171	0.178	0.164	0.183	0.17	0.182	0.172	0.179	0.178	0.173	0.174	0.168	0.174	0.178	0.174	0.173	0.18	0.178	0.18	0.178	0.181	0.176	0.174	0.175	0.191	0.183	0.182	0.18	0.177	0.178	0.186	0.187	0.173	0.181	0.174	0.182	0.173	0.184	0.177
D04	tps1 YPEtoH + 0.06% D + SkQ1 0.25μM	0.213	0.155	0.172	0.164	0.171	0.173	0.166	0.172	0.168	0.17	0.176	0.176	0.17	0.165	0.17	0.173	0.179	0.176	0.169	0.176	0.173	0.174	0.172	0.165	0.171	0.172	0.173	0.172	0.17	0.18	0.172	0.167	0.169	0.177	0.172	0.173	0.19	0.171	0.169	0.184	0.173	0.176	0.181	0.177	0.168	0.177	0.175	0.186
D03	tps1 YPEtoH + 0.06% D + SkQ1 0.125μM	0.236	0.18	0.173	0.174	0.18	0.171	0.175	0.173	0.172	0.173	0.177	0.171	0.189	0.172	0.176	0.17	0.187	0.183	0.174	0.181	0.173	0.18	0.184	0.175	0.178	0.176	0.172	0.182	0.177	0.184	0.173	0.17	0.176	0.189	0.19	0.183	0.191	0.183	0.173	0.172	0.184	0.188	0.188	0.176	0.21	0.181	0.183	0.183
D02	tps1 YPEtoH + 0.06% D + SkQ1 0.06μM	0.208	0.167	0.172	0.172	0.17	0.176	0.177	0.177	0.17	0.169	0.166	0.169	0.18	0.177	0.178	0.179	0.174	0.167	0.174	0.17	0.173	0.166	0.177	0.176	0.176	0.179	0.174	0.183	0.178	0.177	0.192	0.173	0.183	0.189	0.182	0.181	0.183	0.175	0.178	0.181	0.178	0.187	0.182	0.19	0.184	0.179	0.179	0.174
D01	tps1 YPEtoH + 0.06% D + SkQ1 0.03μM	0.258	0.175	0.18	0.177	0.179	0.18	0.175	0.191	0.178	0.171	0.169	0.178	0.181	0.175	0.179	0.179	0.183	0.181	0.175	0.18	0.187	0.182	0.176	0.183	0.179	0.177	0.184	0.184	0.181	0.19	0.184	0.185	0.183	0.181	0.187	0.181	0.183	0.186	0.186	0.181	0.185	0.182	0.184	0.182	0.185	0.189	0.185	0.177
E08	tps1 YPEtoH + 0.06% D + SkQ1 2μM	0.084	0.064	0.063	0.064	0.069	0.076	0.067	0.069	0.073	0.073	0.072	0.072	0.074	0.076	0.077	0.075	0.076	0.084	0.077	0.079	0.085	0.082	0.076	0.083	0.081	0.083	0.079	0.083	0.088	0.086	0.088	0.093	0.086	0.088	0.093	0.089	0.087	0.098	0.093	0.097	0.093	0.092	0.098	0.092	0.095	0.093	0.104	0.097
E07	tps1 YPEtoH + 0.06% D + SkQ1 1μM	0.08	0.074	0.075	0.069	0.067	0.069	0.069	0.069	0.067	0.074	0.069	0.079	0.075	0.073	0.075	0.078	0.075	0.075	0.072	0.083	0.076	0.084	0.083	0.081	0.081	0.083	0.082	0.082	0.078	0.083	0.081	0.092	0.085	0.087	0.087	0.086	0.083	0.09	0.082	0.092	0.091	0.087	0.094	0.088	0.094	0.088	0.091	0.089
E06	tps1 YPEtoH + 0.06% D + SkQ1 0.5μM	0.09	0.075	0.067	0.072	0.065	0.062	0.068	0.066	0.068	0.073	0.074	0.066	0.076	0.072	0.075	0.074	0.072	0.075	0.077	0.081	0.075	0.081	0.08	0.079	0.077	0.075	0.077	0.084	0.084	0.077	0.081	0.082	0.083	0.085	0.08	0.079	0.082	0.084	0.084	0.082	0.084	0.084	0.084	0.077	0.088	0.082	0.08	0.086
E05	tps1 YPEtoH + 0.06% D + SkQ1 0.25μM	0.091	0.075	0.076	0.064	0.064	0.068	0.07	0.07	0.068	0.069	0.082	0.073	0.064	0.066	0.077	0.071	0.073	0.077	0.07	0.075	0.072	0.078	0.078	0.075	0.08	0.08	0.076	0.076	0.077	0.079	0.079	0.075	0.072	0.08	0.076	0.078	0.073	0.078	0.077	0.078	0.079	0.071	0.076	0.08	0.081	0.081	0.082	0.075
E04	tps1 YPEtoH + 0.06% D + SkQ1 0.125μM	0.096	0.081	0.077	0.074	0.07	0.068	0.07	0.069	0.067	0.071	0.072	0.074	0.069	0.069	0.072	0.069	0.075	0.074	0.073	0.072	0.073	0.075	0.075	0.077	0.073	0.081	0.075	0.076	0.075	0.076	0.079	0.078	0.076	0.083	0.072	0.077	0.077	0.084	0.076	0.079	0.078	0.085	0.077	0.077	0.078	0.081	0.081	0.074
E03	tps1 YPEtoH + 0.06% D + SkQ1 0.06μM	0.088	0.066	0.069	0.069	0.065	0.069	0.063	0.072	0.07	0.07	0.068	0.068	0.074	0.071	0.067	0.074	0.07	0.072	0.079	0.067	0.077	0.077	0.073	0.071	0.074	0.08	0.075	0.076	0.072	0.083	0.075	0.076	0.08	0.084	0.082	0.082	0.081	0.077	0.078	0.078	0.079	0.079	0.079	0.083	0.077	0.075	0.076	0.079
E02	tps1 YPEtoH + 0.06% D	0.094	0.075	0.072	0.068	0.068	0.072	0.069	0.068	0.065	0.067	0.07	0.068	0.066	0.065	0.07	0.071	0.072	0.065	0.073	0.07	0.08	0.077	0.073	0.075	0.069	0.069	0.073	0.076	0.071	0.08	0.068	0.074	0.077	0.071	0.073	0.073	0.08	0.085	0.079	0.074	0.078	0.076	0.075	0.072	0.075	0.077	0.079	0.071
[truncated: 152 more columns]

[truncated: 21 more sheets: Kor105, FS1, BAC, DNP, PCP, CCCP, FCCP, Niclosamide, NaN3, Myxotiazole, Oligomycin, Tocopherol, Trolox, NAC, Clotrimazole, Miconazole, Ortovanadate, HEPES, Pi pH 7,2, Pi pH 5,8 …]
